# Supplementary material for: How Long Is Too Long in Contemporary Peer Review? Perspectives from Authors Publishing in Conservation Biology Journals
Source: PLoS One. 2015 Aug 12;10(8):e0132557. doi: 10.1371/journal.pone.0132557 (PMC4533968; doi:10.1371/journal.pone.0132557)
Supplement: S3 File — (XLSX) [file pone.0132557.s003.xlsx]

## Sheet: Sheet5
ID	ID2	Status	Created At	Updated At	Location	Location_cat	Location_region	Username	Weighted Score	Page Path	Completion Time	IP Address	Publish_conserv	Gender	Age	Employment	Employment_cat	Employment_other	Country	Number_publications	Q1Longest_review	Q2Shortest_review	Q3Typicalturnaround	Q4Opinion_slow	Q5Opinion_fast	Q6Opinion_optimal	Q7fast_quality	Q8Firstcontact	Q9additionalcontact	Q10withdraw_threat	If you answered "yes" for question 10, at what length of time was this deemed necessary?	Q11Iflonglikely	Q12Ifshortlikely	Q13Contactinfluence	Q14Accountable_time	Q14Other	Q15Scientific_signif	Q15Conserv_impl	Q15Polic_impl	Q15publicinterest	Q15paperlength	Q15journalprestige	Q15Maxtimeallocated	Q15Editorial	Q15Number_review	Q15Ed_fatigue	Q15Review_fatigue	Q15Other	Q16PRduration_submission
471	54967186	Incomplete	2014-06-06 14:44:04	2014-06-08 17:40:54	United Kingdom	High-income economies	United Kingdom		252	[1, 2, 3, 4, 5, 6, 7, 8]	00:53:39	212.183.128.225	Yes	Male	31-40 years old	Graduate student/postdoc	Student		United Kingdom	Between 5-10	16	4	8	12	4	8	No, "fast" and "slow" reviews have EQUAL review quality	0	Yes	No		Rejected	Accepted	Jeopardize	The referees/reviewers		Somewhat speeds up review	No impact	Somewhat speeds up review	Greatly speeds up review	Somewhat slows review speed	Somewhat slows review speed	Greatly speeds up review	Greatly speeds up review	Somewhat slows review speed	Greatly slows review speed	Greatly slows review speed		Yes
581	55647880	Incomplete	2014-06-16 06:10:15	2014-06-16 06:21:17	Estonia	High-income economies	European		147	[1, 2, 3, 4, 5, 6, 7, 8]	00:11:02	193.40.25.254	Yes	Female	31-40 years old	Academia - research and teaching	Academia		Estonia	Between 5-10	8	4	4	10	2	4	No, "fast" and "slow" reviews have EQUAL review quality	0	No	No		Rejected	Neither	No influence	The referees/reviewers		Somewhat speeds up review	No impact	No impact	Greatly speeds up review	No impact	Somewhat speeds up review	No impact	No impact	Somewhat slows review speed	Somewhat slows review speed	Greatly slows review speed		Yes
589	55739752	Complete	2014-06-17 01:18:07	2014-06-17 01:31:25	Italy	High-income economies	European		193	[1, 2, 3, 4, 5, 6, 7, 8]	00:13:18	130.192.204.45	Yes	Male	31-40 years old	Academia - research and teaching	Academia		Italy	Between 11-20	15	8	12	24	4	4	No, "fast" and "slow" reviews have EQUAL review quality	0	No	No		Neither	Neither	No influence	The referees/reviewers		No impact	No impact	No impact	No impact	Greatly slows review speed	Somewhat speeds up review	Somewhat slows review speed	Somewhat slows review speed	Greatly slows review speed	Somewhat slows review speed	No impact		Never
644	55969612	Complete	2014-06-19 02:44:31	2014-06-19 02:56:39	Spain	High-income economies	European		273	[1, 2, 3, 4, 5, 6, 7, 8]	00:12:07	150.214.175.56	Yes	Male	51-64 years old	Academia - research and teaching	Academia		Spain	Greater than 50	12	1	4	8	2	2	No, "fast" and "slow" reviews have EQUAL review quality	0	No	No		Neither	Neither	No influence	The referees/reviewers		Greatly speeds up review	Greatly speeds up review	No impact	Somewhat speeds up review	No impact	Somewhat speeds up review	Greatly slows review speed	Somewhat speeds up review	Somewhat slows review speed	Somewhat slows review speed	Somewhat slows review speed		Sometimes
150	53490826	Complete	2014-05-22 08:39:34	2014-05-22 09:10:40	Mexico	Upper-middle-income	Latin America and the Caribbean		259	[1, 2, 3, 4, 5, 6, 7, 8]	00:31:05	187.147.139.247	Yes	Male	21-30 years old	Graduate student/postdoc	Student		Spain	Between 5-10		12	8	8	6	8	No, "fast" and "slow" reviews have EQUAL review quality	1	Yes	No		Neither	Neither	Improve/Benefit	The editor		Greatly speeds up review	Somewhat speeds up review	Greatly speeds up review	Somewhat speeds up review	No impact	Somewhat speeds up review	Somewhat slows review speed	Somewhat slows review speed	No impact	Greatly slows review speed	Greatly slows review speed		Yes
303	53704710	Complete	2014-05-23 05:49:48	2014-05-23 05:59:15	Switzerland	High-income economies	European		272	[1, 2, 3, 4, 5, 6, 7, 8]	00:09:27	130.92.201.147	Yes	Female	21-30 years old	Graduate student/postdoc	Student		Switzerland	5 or less	21	8	16	24	4	12	No, "fast" and "slow" reviews have EQUAL review quality	1	Yes	No		No opinion	No opinion	No influence	The referees/reviewers		No impact	No impact	No impact	No impact	Somewhat slows review speed	Somewhat speeds up review	Somewhat speeds up review	Greatly speeds up review	Somewhat slows review speed	Somewhat slows review speed	Greatly slows review speed		Yes
319	53734800	Complete	2014-05-23 13:08:45	2014-05-23 13:16:09	Brazil	Upper-middle-income	Latin America and the Caribbean		132	[1, 2, 3, 4, 5, 6, 7, 8]	00:07:24	146.164.75.210	Yes	Male	31-40 years old	Academia - research and teaching	Academia		Brazil	Between 21-50	40	4	8	24	4	6	No, "fast" and "slow" reviews have EQUAL review quality	2	Yes	Withdrew		Neither	Neither	No influence	The referees/reviewers		Greatly speeds up review	No impact	No impact	Greatly speeds up review	Somewhat slows review speed	Somewhat speeds up review	Greatly speeds up review	Greatly speeds up review	Greatly slows review speed	Greatly slows review speed	Greatly slows review speed		Yes
405	54357494	Complete	2014-05-30 16:37:38	2014-05-30 16:57:43	Argentina	High-income economies	Latin America and the Caribbean		106	[1, 2, 3, 4, 5, 6, 7, 8]	00:19:52	200.61.26.135	Yes	Female	51-64 years old	Academia - research and teaching	Academia		Argentina	Between 21-50	1	4	8	4	2	2	No, "fast" and "slow" reviews have EQUAL review quality	2	Yes	No		Neither	Neither	No influence	The editor		No impact	No impact	No impact	No impact	No impact	No impact	Greatly slows review speed	No impact	Somewhat slows review speed	Greatly slows review speed	Somewhat slows review speed	editor malpractice	Yes
412	54377600	Complete	2014-05-31 02:16:49	2014-05-31 02:24:46	Romania	Upper-middle-income	Europe and Central Asia		241	[1, 2, 3, 4, 5, 6, 7, 8]	00:07:55	188.26.41.221	Yes	Male	41-50 years old	Academia - research and teaching	Academia		Romania	Between 21-50	16	4	4		4	6	No, "fast" and "slow" reviews have EQUAL review quality	2	No	Withdrew	16	Neither	Neither	Jeopardize	The editor		No impact	No impact	No impact	No impact	No impact	Greatly speeds up review	Greatly slows review speed	Greatly speeds up review	Somewhat slows review speed	Greatly slows review speed	Greatly slows review speed		Yes
467	54959892	Complete	2014-06-06 13:21:49	2014-06-06 13:41:37	Denmark	High-income economies	European		140	[1, 2, 3, 4, 5, 6, 7, 8]	00:19:47	62.198.167.85	Yes	Male	31-40 years old	Academia - research only	Academia		Denmark	Between 11-20	40	2	8	8	2	4	No, "fast" and "slow" reviews have EQUAL review quality	2	Yes	Threatened	40	Neither	Neither	No influence	The editor		Somewhat speeds up review	Somewhat speeds up review	No impact	Greatly speeds up review	Somewhat slows review speed	No impact		No impact	Greatly slows review speed	Greatly slows review speed	Greatly slows review speed		Yes
640	55947964	Complete	2014-06-18 18:47:36	2014-06-18 19:12:53	Australia	High-income economies	Australia/NZ		118	[1, 2, 3, 4, 5, 6, 7, 8]	00:25:17	143.188.101.65	Yes	Male	51-64 years old	Governmental or state agency	Governmental or state agency		Australia	Between 21-50	24	6	10	16	4		No, "fast" and "slow" reviews have EQUAL review quality	2	Yes	No		Neither	Neither	No influence	The referees/reviewers		Somewhat speeds up review	No impact	Somewhat slows review speed	No impact	Greatly slows review speed	Somewhat speeds up review	Greatly speeds up review	Greatly speeds up review	Somewhat slows review speed	Somewhat slows review speed	Greatly slows review speed		Sometimes
651	56027690	Complete	2014-06-19 14:04:44	2014-06-19 14:42:29	Colombia	Upper-middle-income	Latin America and the Caribbean		155	[1, 2, 3, 4, 5, 6, 7, 8]	00:37:45	181.134.246.87	Yes	Male	31-40 years old	Academia - research and teaching	Academia		Colombia	Between 5-10	8	2	8	14	4	9	Yes, fast reviews have HIGHER review quality	2	Yes	No		Neither	No opinion	No influence	The referees/reviewers		Somewhat speeds up review	Greatly speeds up review	Somewhat speeds up review	No impact	No impact	Greatly speeds up review	Somewhat speeds up review	Greatly speeds up review	Somewhat speeds up review	Somewhat slows review speed	Somewhat slows review speed		Sometimes
61	53481452	Complete	2014-05-22 05:27:40	2014-05-22 05:52:43	Sweden	High-income economies	European		263	[1, 2, 3, 4, 5, 6, 7, 8]	00:25:03	130.239.50.16	Yes	Female	41-50 years old	Academia - research and teaching	Academia		Sweden	Greater than 50		1	2	3	1	2	No, "fast" and "slow" reviews have EQUAL review quality	3	Yes	No		Neither	Rejected	Improve/Benefit	The editor		Somewhat slows review speed	No impact	Somewhat speeds up review	Somewhat speeds up review	No impact	Somewhat speeds up review	Somewhat speeds up review	Somewhat speeds up review	Somewhat slows review speed	Greatly slows review speed	Greatly slows review speed		Yes
204	53519426	Incomplete	2014-05-22 11:31:03	2014-05-22 11:36:43	Iran	Upper-middle-income	Middle East and North Africa		110	[1, 2, 3, 4, 5, 6, 7, 8]	00:05:40	178.131.120.49	Yes	Male	41-50 years old	Academia - research and teaching	Academia		Iran	Between 21-50	12	6	4	10	4	5	No, "fast" and "slow" reviews have EQUAL review quality	3	Yes	No		Accepted	Neither
473	54969278	Complete	2014-06-06 15:05:12	2014-06-06 15:18:18	Oklahoma	High-income economies	North America		277	[1, 2, 3, 4, 5, 6, 7, 8]	00:13:04	74.195.251.21	Yes	Male	21-30 years old	Graduate student/postdoc	Student		United States	Between 21-50	24	3	4	8	1	3	Yes, fast reviews have LOWER review quality	3	No	Withdrew	24	Neither	Rejected	No influence	The referees/reviewers		No impact	Somewhat slows review speed	Somewhat slows review speed	No impact	Greatly slows review speed	Greatly speeds up review	Greatly speeds up review	Somewhat slows review speed	Greatly slows review speed	Greatly slows review speed	Greatly slows review speed		Sometimes
102	53484856	Complete	2014-05-22 06:41:08	2014-05-22 06:57:57	Kenya	Low-income	Sub-Saharan Africa		183	[1, 2, 3, 4, 5, 6, 7, 8]	00:16:49	197.155.73.158	Yes	Male	31-40 years old	Governmental or state agency	Governmental or state agency		Kenya	Between 5-10		4	12	16	2	8	Yes, fast reviews have LOWER review quality	4	Yes	No		Neither	Neither	No influence	The referees/reviewers		No impact	Greatly slows review speed	No impact	No impact	No impact	Greatly slows review speed	Greatly slows review speed	No impact	Greatly slows review speed	Greatly slows review speed	Greatly slows review speed		Sometimes
107	53485202	Complete	2014-05-22 06:48:45	2014-05-22 07:14:27	China	Upper-middle-income	East Asia and Pacific		136	[1, 2, 3, 4, 5, 6, 7, 8]	00:25:18	159.226.240.100	Yes	Male	21-30 years old	Graduate student/postdoc	Student		China	Between 11-20		3	3	4	3	3	No, "fast" and "slow" reviews have EQUAL review quality	4	Yes	Withdrew	8	Neither	Rejected	No influence	The referees/reviewers		No impact	No impact	Somewhat slows review speed	No impact	Greatly slows review speed	Somewhat slows review speed	Somewhat slows review speed	Somewhat speeds up review	Somewhat slows review speed	Somewhat slows review speed	Greatly slows review speed		Yes
138	53488774	Complete	2014-05-22 08:05:58	2014-05-22 08:15:43	Denmark	High-income economies	European		149	[1, 2, 3, 4, 5, 6, 7, 8]	00:09:45	80.167.124.158	Yes	Male	21-30 years old	Graduate student/postdoc	Student		Denmark	Between 5-10		4	8	14	4	6	No, "fast" and "slow" reviews have EQUAL review quality	4	Yes	No		Neither	Neither	No influence	The referees/reviewers		Greatly speeds up review	Greatly speeds up review	Greatly speeds up review		Somewhat speeds up review		Somewhat slows review speed	Somewhat slows review speed		Greatly slows review speed	Greatly slows review speed		Sometimes
207	53521288	Complete	2014-05-22 11:49:20	2014-05-22 12:03:38	Slovenia	High-income economies	European		254	[1, 2, 3, 4, 5, 6, 7, 8]	00:14:18	92.37.102.189	Yes	Female	31-40 years old	Academia - research only	Academia		Slovenia	5 or less	6	3	4	12	3	6	No, "fast" and "slow" reviews have EQUAL review quality	4	Yes	No		Neither	Neither	No opinion	The editor		Somewhat speeds up review	No impact	No impact	Somewhat speeds up review		Somewhat speeds up review	Somewhat speeds up review	Greatly speeds up review	Somewhat slows review speed	Greatly slows review speed	Greatly slows review speed		Yes
219	53523612	Complete	2014-05-22 12:10:57	2014-05-22 12:25:30	Iran	Upper-middle-income	Middle East and North Africa		176	[1, 2, 3, 4, 5, 6, 7, 8]	00:14:33	178.131.26.238	Yes	Male	41-50 years old	Academia - research and teaching	Academia		Iran	Between 21-50	12	4	5	10	3	4	No, "fast" and "slow" reviews have EQUAL review quality	4	Yes	No		Accepted	Neither	Improve/Benefit	The editor		Somewhat speeds up review	Somewhat speeds up review	Somewhat speeds up review	No impact	Somewhat slows review speed	Greatly speeds up review		Greatly speeds up review	Somewhat speeds up review	Greatly slows review speed	Greatly slows review speed		Yes
246	53559004	Complete	2014-05-22 15:56:56	2014-05-22 16:42:13					102	[1, 2, 3, 4, 5, 6, 7, 8]	00:45:16	10.0.3.162	Yes	Female	21-30 years old	Governmental or state agency	Governmental or state agency		Argentina	Between 5-10	24	3	4	8	3	4	No, "fast" and "slow" reviews have EQUAL review quality	4	Yes	No		Neither	Neither	No influence	The referees/reviewers		Somewhat speeds up review	Somewhat speeds up review	No impact	Somewhat speeds up review	Somewhat slows review speed	Somewhat slows review speed	No impact	Greatly speeds up review	No impact	Greatly slows review speed	Greatly slows review speed		Yes
324	53750310	Complete	2014-05-23 15:49:53	2014-05-23 16:01:59	Hawaii	High-income economies	North America		291	[1, 2, 3, 4, 5, 6, 7, 8]	00:12:06	128.171.18.226	Yes	Male	41-50 years old	Academia - research and teaching	Academia		United States	Between 21-50	10	3	4	6	2	3	Yes, fast reviews have LOWER review quality	4	Yes	No		Neither	Neither	No influence	The referees/reviewers		Somewhat speeds up review	No impact	No impact	Somewhat speeds up review	Somewhat slows review speed	Somewhat speeds up review	Somewhat speeds up review	Somewhat speeds up review	Somewhat slows review speed	Somewhat slows review speed	Greatly slows review speed	Availability of willing reviewers.	Sometimes
332	53811420	Complete	2014-05-25 02:03:22	2014-05-25 02:22:21	South Africa	Upper-middle-income	Sub-Saharan Africa		269	[1, 2, 3, 4, 5, 6, 7, 8]	00:18:59	41.15.6.118	Yes	Male	65 years old or older	Private	Private	Research advisor to livestock industry	South Africa	Greater than 50	20	3	8	12	3	5	No, "fast" and "slow" reviews have EQUAL review quality	4	Yes	No		Neither	Neither	Improve/Benefit	The referees/reviewers		No impact	No impact	Somewhat slows review speed	No impact	Somewhat slows review speed	Somewhat speeds up review	Somewhat slows review speed	Somewhat speeds up review	Somewhat slows review speed	Greatly slows review speed	Greatly slows review speed		Sometimes
356	53922006	Complete	2014-05-26 22:03:01	2014-05-26 22:16:30	Australia	High-income economies	Australia/NZ		112	[1, 2, 3, 4, 5, 6, 7, 8]	00:13:27	60.229.67.145	Yes	Male	51-64 years old	Academia - research only	Academia		Australia	Between 21-50	17	3	6	8	2	4	Yes, fast reviews have HIGHER review quality	4	Yes	Threatened	10	Neither	Neither	No influence	The editor		Somewhat speeds up review	Somewhat speeds up review	No impact	Somewhat speeds up review	No impact	Greatly speeds up review	Somewhat slows review speed	Somewhat speeds up review	Somewhat slows review speed	Somewhat slows review speed	Somewhat slows review speed		Yes
428	54467156	Complete	2014-06-02 06:19:25	2014-06-02 06:31:27					162	[1, 2, 3, 4, 5, 6, 7, 8]	00:12:02	10.4.109.17	Yes	Female	31-40 years old	Academia - research and teaching	Academia		Germany	Between 5-10	12	4	6	8	2	4	No opinion	4	Yes	No		Neither	Neither	Jeopardize	Journal staff		Somewhat slows review speed	No impact		Somewhat slows review speed	Greatly slows review speed	Somewhat slows review speed	Somewhat speeds up review	Somewhat speeds up review	Somewhat slows review speed	Somewhat slows review speed	Greatly slows review speed		Never
436	54501810	Complete	2014-06-02 13:33:08	2014-06-02 13:47:23	United Kingdom	High-income economies	United Kingdom		285	[1, 2, 3, 4, 5, 6, 7, 8]	00:14:08	157.140.110.10	Yes	Female	31-40 years old	Graduate student/postdoc	Student		United Kingdom	Between 5-10	24	8	16	16	6	6	No, "fast" and "slow" reviews have EQUAL review quality	4	No	No		Neither	Neither	No influence	The editor		Somewhat speeds up review	No impact	No impact	Somewhat speeds up review	Somewhat slows review speed	Greatly speeds up review	Greatly speeds up review	Greatly speeds up review	Somewhat slows review speed	Greatly slows review speed	Greatly slows review speed		Yes
439	54515066	Complete	2014-06-02 15:21:59	2014-06-02 15:31:38	Argentina	High-income economies	Latin America and the Caribbean		107	[1, 2, 3, 4, 5, 6, 7, 8]	00:09:38	200.41.229.222	Yes	Male	41-50 years old	Academia - research only	Academia		Argentina	Greater than 50	94	8	20	12	12	6	No opinion	4	Yes	Withdrew	10	Neither	Neither	No influence	The editor		No impact	No impact	No impact	No impact	No impact	Somewhat slows review speed	Somewhat slows review speed		Somewhat speeds up review	Greatly slows review speed	Greatly slows review speed		Yes
474	54972780	Complete	2014-06-06 15:43:01	2014-06-06 15:52:50	Florida	High-income economies	North America		287	[1, 2, 3, 4, 5, 6, 7, 8]	00:09:47	144.47.201.145	Yes	Prefer not to say	Prefer not to say	Governmental or state agency	Governmental or state agency		United States	Between 11-20	30	2	6	8	2	3	No, "fast" and "slow" reviews have EQUAL review quality	4	Yes	No		Neither	Neither	No influence	The editor		Somewhat slows review speed	Somewhat speeds up review	Somewhat speeds up review	No impact	Somewhat slows review speed	Somewhat speeds up review	No impact	Somewhat speeds up review	No impact	Greatly slows review speed			Sometimes
499	55119104	Complete	2014-06-09 11:57:52	2014-06-09 12:35:12	United Kingdom	High-income economies	United Kingdom		293	[1, 2, 3, 4, 5, 6, 7, 8]	00:37:15	141.163.205.103	Yes	Male	65 years old or older	Retired academic	Academia		United Kingdom	Greater than 50	25		8	8	1	4	No, "fast" and "slow" reviews have EQUAL review quality	4	Yes	Withdrew		Neither	Neither	No influence	The referees/reviewers		No impact	No impact	Somewhat slows review speed		Somewhat slows review speed	No impact	Somewhat speeds up review	Somewhat speeds up review	Somewhat slows review speed	Somewhat slows review speed	Somewhat slows review speed	Reviews rely on the honesty of the reviewers about their availability to do the review in a certain time period. Many underestimate their work loads. This is probably the biggest delay in the system	Sometimes
524	55172394	Complete	2014-06-10 02:01:50	2014-06-10 02:18:13	Kenya	Low-income	Sub-Saharan Africa		207	[1, 2, 3, 4, 5, 6, 7, 8]	00:16:23	41.215.63.153	Yes	Male	41-50 years old	NGO or non-profit organization	NGO or non-profit organization		Kenya	Between 11-20	12	8	10	12	4	6	No, "fast" and "slow" reviews have EQUAL review quality	4	Yes	No		No opinion	Neither	No influence	The referees/reviewers		Somewhat speeds up review	No impact	No impact	Somewhat speeds up review	Greatly slows review speed	Greatly speeds up review	Somewhat speeds up review	Greatly speeds up review	Somewhat slows review speed	Greatly slows review speed	Greatly slows review speed		Sometimes
530	55211682	Complete	2014-06-10 12:42:35	2014-06-10 12:54:55	Spain	High-income economies	European		218	[1, 2, 3, 4, 5, 6, 7, 8]	00:12:20	95.63.181.249	Yes	Female	41-50 years old	Governmental or state agency	Governmental or state agency		Spain	Between 11-20	8	1	3	4	1	2	Yes, fast reviews have HIGHER review quality	4	No	No		Rejected	Accepted	No opinion	The referees/reviewers														Sometimes
634	55900250	Complete	2014-06-18 12:06:36	2014-06-18 12:19:43	Wisconsin	High-income economies	North America		291	[1, 2, 3, 4, 5, 6, 7, 8]	00:13:07	199.133.73.44	Yes	Male	65 years old or older	Governmental or state agency	Governmental or state agency		United States	Greater than 50	12	3	4	8	2	4	Yes, fast reviews have HIGHER review quality	4	Yes	Withdrew	10	No opinion	No opinion	No influence	The editor		Greatly speeds up review	Somewhat speeds up review	Greatly slows review speed	Greatly speeds up review	Greatly slows review speed	Somewhat slows review speed	No impact	Somewhat speeds up review	Greatly slows review speed	Greatly slows review speed	Greatly slows review speed		Sometimes
645	55969736	Complete	2014-06-19 02:47:58	2014-06-19 03:42:45	Italy	High-income economies	European		190	[1, 2, 3, 4, 5, 6, 7, 8]	00:54:47	93.63.35.1	Yes	Female	41-50 years old	Academia - research only	Academia		Italy	Between 21-50	24	1	4	3	1	1	No, "fast" and "slow" reviews have EQUAL review quality	4	No	No		Neither	Neither	No influence	The referees/reviewers		Somewhat slows review speed	No impact	No impact	No impact	Somewhat slows review speed	No impact	Somewhat slows review speed	No impact	Greatly slows review speed	Greatly slows review speed	Greatly slows review speed		Never
409	54367456	Complete	2014-05-30 19:38:30	2014-05-30 19:54:21	Washington	High-income economies	North America		275	[1, 2, 3, 4, 5, 6, 7, 8]	00:15:51	205.175.124.182	Yes	Male	31-40 years old	Academia - research and teaching	Academia		United States	Between 11-20		42	8	6	3	4	No, "fast" and "slow" reviews have EQUAL review quality	5	No	No		Neither	Neither	No influence	The referees/reviewers		No impact	No impact	No impact	No impact	Somewhat slows review speed	No impact	No impact	Somewhat slows review speed	Somewhat slows review speed	Somewhat slows review speed	Greatly slows review speed		Yes
463	54+B349:B464889678	Complete	2014-06-05 22:18:02	2014-06-05 22:27:08					222	[1, 2, 3, 4, 5, 6, 7, 8]	00:09:05	10.35.101.235	Yes	Male	41-50 years old	Academia - research and teaching	Academia		Malaysia	Between 21-50	16	1	4	6	1	2	No, "fast" and "slow" reviews have EQUAL review quality	5	Yes	No		Neither	Neither	No influence	Journal staff		No impact	Somewhat speeds up review	No impact	Somewhat speeds up review	Greatly slows review speed	Somewhat speeds up review	Greatly speeds up review	Somewhat speeds up review	Greatly slows review speed	Greatly speeds up review	Greatly speeds up review		Sometimes
484	54997752	Complete	2014-06-07 01:38:15	2014-06-07 01:54:22	Vietnam	Lower-middle-income	East Asia and Pacific		289	[1, 2, 3, 4, 5, 6, 7, 8]	00:16:07	14.162.142.244	Yes	Male	41-50 years old	Academia - research and teaching	Academia		Vietnam	Between 5-10	8	3	3	5	2	3	No, "fast" and "slow" reviews have EQUAL review quality	5	Yes	Withdrew	8	Neither	Neither	No influence	The editor		Somewhat speeds up review	No impact	No impact	Somewhat speeds up review	Somewhat speeds up review	No impact	Greatly speeds up review	Greatly speeds up review	No impact	Greatly slows review speed	Greatly slows review speed		Yes
622	55885636	Complete	2014-06-18 09:57:04	2014-06-18 10:13:54	Brazil	Upper-middle-income	Latin America and the Caribbean		126	[1, 2, 3, 4, 5, 6, 7, 8]	00:16:49	177.26.174.250	Yes	Female	51-64 years old	Academia - research and teaching	Academia		Brazil	Greater than 50	49	3	8	12	3	3	Yes, fast reviews have HIGHER review quality	5	Yes	No		Neither	Neither	No influence	The editor		No impact	No impact	No impact	No impact	Somewhat slows review speed	Greatly speeds up review	Somewhat speeds up review	Greatly speeds up review	Greatly speeds up review	Greatly slows review speed	Greatly slows review speed	Editor policy or periodical policy	Yes
60	53481372	Complete	2014-05-22 05:26:02	2014-05-22 05:37:02	Italy	High-income economies	European		258	[1, 2, 3, 4, 5, 6, 7, 8]	00:10:59	95.232.188.191	Yes	Male	31-40 years old	Academia - research only	Academia		South Africa	Between 11-20		4	4	12	4	4	No, "fast" and "slow" reviews have EQUAL review quality	6	Yes	No		Neither	Neither	No influence	The editor		Somewhat speeds up review	No impact	Somewhat speeds up review	No impact	Somewhat slows review speed	No impact	Somewhat slows review speed	Somewhat speeds up review	No impact	Somewhat slows review speed	Somewhat slows review speed	The process is faster if the reviewers/editors are being payed	Yes
73	53482890	Complete	2014-05-22 05:51:59	2014-05-22 06:02:28	Thailand	Upper-middle-income	East Asia and Pacific		267	[1, 2, 3, 4, 5, 6, 7, 8]	00:10:26	61.90.47.12	Yes	Female	21-30 years old	Graduate student/postdoc	Student		Thailand	Between 5-10		4	6	12	4	6	No, "fast" and "slow" reviews have EQUAL review quality	6	Yes	No		Accepted	Rejected	No influence	The referees/reviewers		No impact	No impact	No impact	No impact	Somewhat slows review speed	Somewhat speeds up review	Greatly slows review speed	No impact	Somewhat slows review speed	Somewhat slows review speed	Greatly slows review speed		Sometimes
131	53487690	Complete	2014-05-22 07:43:12	2014-05-22 08:11:42	Argentina	High-income economies	Latin America and the Caribbean		103	[1, 2, 3, 4, 5, 6, 7, 8]	00:28:02	181.21.165.49	Yes	Female	31-40 years old	Academia - research only	Academia		Argentina	Greater than 50		12	18	24	4	12	No, "fast" and "slow" reviews have EQUAL review quality	6	Yes	No		Rejected	Neither	No influence	The referees/reviewers		Somewhat speeds up review	Somewhat speeds up review	No impact	Somewhat speeds up review	Somewhat slows review speed	Greatly speeds up review	No impact	Somewhat slows review speed	Greatly slows review speed	Somewhat slows review speed	Greatly slows review speed		Sometimes
135	53488644	Complete	2014-05-22 08:03:21	2014-05-22 08:33:50	Brazil	Upper-middle-income	Latin America and the Caribbean		128	[1, 2, 3, 4, 5, 6, 7, 8]	00:30:28	177.1.77.24	Yes	Male	31-40 years old	Academia - research and teaching	Academia		Brazil	Between 11-20		4	4	8	2	3	No, "fast" and "slow" reviews have EQUAL review quality	6	Yes	No		Neither	Neither	Improve/Benefit	Other, please specify...	The editor coupled with the journal staff and the reviewers.	No impact	No impact	No impact	No impact	Somewhat slows review speed	Greatly speeds up review	No impact	Somewhat speeds up review	Somewhat slows review speed	Somewhat slows review speed	Greatly slows review speed		Sometimes
142	53489188	Complete	2014-05-22 08:14:25	2014-05-22 08:26:06	Colorado	High-income economies	North America		286	[1, 2, 3, 4, 5, 6, 7, 8]	00:11:40	67.176.39.127	Yes	Female	51-64 years old	Academia - research and teaching	Academia		United States	Between 21-50		2	4	6	3	4	No, "fast" and "slow" reviews have EQUAL review quality	6	Yes	Withdrew	16	Neither	Neither	No influence	Other, please specify...	Associate/Subject Editors working with reviewers	No impact	No impact	No impact	Somewhat speeds up review	Somewhat slows review speed	No impact	Somewhat speeds up review	Greatly speeds up review	Greatly slows review speed	Somewhat slows review speed	Greatly slows review speed		Yes
178	53503476	Complete	2014-05-22 10:04:22	2014-05-22 10:14:00	Minnesota	High-income economies	North America		280	[1, 2, 3, 4, 5, 6, 7, 8]	00:09:37	128.101.134.249	Yes	Female	31-40 years old	Academia - research and teaching	Academia		United States	Between 11-20		2	4	6	2	3	No, "fast" and "slow" reviews have EQUAL review quality	6	Yes	No		Rejected	Neither	No influence	The editor		No impact	No impact	No impact	No impact	Somewhat slows review speed	Somewhat slows review speed	Somewhat slows review speed	Somewhat speeds up review	Somewhat slows review speed	Greatly slows review speed	Somewhat slows review speed		Sometimes
228	53529650	Complete	2014-05-22 12:51:49	2014-05-22 12:59:46	Kentucky	High-income economies	North America		282	[1, 2, 3, 4, 5, 6, 7, 8]	00:07:57	161.6.8.12	Yes	Male	31-40 years old	Academia - research and teaching	Academia		United States	Between 21-50	24	3	8	8	2	2	No, "fast" and "slow" reviews have EQUAL review quality	6	Yes	Threatened	12	Neither	Neither	Improve/Benefit	The editor		No impact	No impact	No impact	No impact	No impact	No impact	Greatly speeds up review	Greatly speeds up review	Somewhat slows review speed	Somewhat slows review speed	Greatly slows review speed		Sometimes
446	54554580	Complete	2014-06-02 23:47:32	2014-06-03 00:04:50	Australia	High-income economies	Australia/NZ		106	[1, 2, 3, 4, 5, 6, 7, 8]	00:17:18	131.172.36.45	Yes	Male	31-40 years old	Academia - research and teaching	Academia		Australia	Between 21-50	12	1	6	8	4	4	No, "fast" and "slow" reviews have EQUAL review quality	6	Yes	No		Neither	Neither	No influence	The referees/reviewers		No impact	No impact	No impact	No impact	Somewhat slows review speed	No impact	Somewhat speeds up review	Somewhat speeds up review		Greatly slows review speed	Greatly slows review speed		Sometimes
504	55122146	Complete	2014-06-09 12:25:06	2014-06-09 12:42:48	Mexico	Upper-middle-income	Latin America and the Caribbean		216	[1, 2, 3, 4, 5, 6, 7, 8]	00:17:42	187.188.248.190	Yes	Female	31-40 years old	Graduate student/postdoc	Student		Mexico	5 or less	8	4	4	8	4	4	No, "fast" and "slow" reviews have EQUAL review quality	6	No	No		Accepted	Rejected	Jeopardize	The referees/reviewers		Greatly speeds up review	Somewhat speeds up review	Greatly speeds up review	No impact	Somewhat slows review speed	Somewhat speeds up review	Somewhat slows review speed	Greatly speeds up review	Somewhat slows review speed	Greatly slows review speed	Greatly slows review speed		Yes
517	55135218	Complete	2014-06-09 14:17:38	2014-06-09 14:25:15	Montana	High-income economies	North America		291	[1, 2, 3, 4, 5, 6, 7, 8]	00:07:37	161.7.96.172	Yes	Female	21-30 years old	Governmental or state agency	Governmental or state agency		United States	5 or less	8	8				6	No, "fast" and "slow" reviews have EQUAL review quality	6	Yes	No		Neither	Neither	No influence	The referees/reviewers		Somewhat slows review speed	Somewhat slows review speed	No impact	Somewhat slows review speed	Somewhat slows review speed	No impact	Greatly slows review speed	No impact	Somewhat slows review speed	Somewhat slows review speed	Somewhat slows review speed		No opinion
521	55159148	Complete	2014-06-09 19:07:26	2014-06-09 19:17:29	Australia	High-income economies	Australia/NZ		95	[1, 2, 3, 4, 5, 6, 7, 8]	00:10:03	132.234.44.144	Yes	Female	31-40 years old	Graduate student/postdoc	Student		Australia	Between 5-10	4	2	4	6	2	2	No, "fast" and "slow" reviews have EQUAL review quality	6	Yes	Threatened		Accepted	Neither	Improve/Benefit	The editor		No impact	No impact	No impact	No impact	No impact	No impact	Somewhat slows review speed	Somewhat slows review speed	Somewhat slows review speed	Greatly slows review speed	Somewhat slows review speed		Sometimes
555	55290500	Complete	2014-06-11 02:27:58	2014-06-11 02:43:32	Germany	High-income economies	European		170	[1, 2, 3, 4, 5, 6, 7, 8]	00:15:34	95.91.255.144	Yes	Female	31-40 years old	Academia - research only	Academia	Academia - science-policy-interface//transfer	Germany	Between 5-10	12	1	8	12	4	4	No, "fast" and "slow" reviews have EQUAL review quality	6	Yes	Withdrew	20	Neither	Neither	No influence	The referees/reviewers		Somewhat speeds up review	Somewhat speeds up review	Somewhat speeds up review	Greatly speeds up review	Somewhat slows review speed	No impact	No impact	Somewhat speeds up review	Somewhat slows review speed	Greatly slows review speed	Greatly slows review speed	if a certain topic has a limited numer of appropriate reviewers it is difficult to speed up review (adding to reviewer fatique); inappropriate choice of reviewers by editorial team (due to lack of knowledge) and repeated attempt to find appropriate ones costs time, too	Never
579	55641210	Complete	2014-06-16 03:25:05	2014-06-16 03:35:20	Italy	High-income economies	European		201	[1, 2, 3, 4, 5, 6, 7, 8]	00:10:14	87.16.211.163	Yes	Male	65 years old or older	Academia - research and teaching	Academia		Italy	Greater than 50	75	2	4	8	2	2	No, "fast" and "slow" reviews have EQUAL review quality	6	No	Withdrew	12	Neither	Neither	No influence	Journal staff		No impact	No impact	No impact	No impact	No impact	Greatly speeds up review	Greatly speeds up review	Greatly speeds up review	Somewhat speeds up review	Somewhat speeds up review	Somewhat slows review speed		Yes
628	55890564	Complete	2014-06-18 10:43:13	2014-06-18 11:41:07					279	[1, 2, 3, 4, 5, 6, 7, 8]	00:57:53	107.137.48.50	Yes	Male	31-40 years old	NGO or non-profit organization	NGO or non-profit organization		United States	Between 21-50	26	2	6	8	1	2	No, "fast" and "slow" reviews have EQUAL review quality	6	Yes	Withdrew	4	Neither	Neither	No influence	The referees/reviewers		Somewhat speeds up review	No impact	No impact	No impact	Greatly slows review speed	No impact	Somewhat speeds up review	Greatly speeds up review	Somewhat slows review speed	Somewhat slows review speed	Greatly slows review speed		Yes
629	55892262	Complete	2014-06-18 10:59:19	2014-06-18 11:23:15	South Africa	Upper-middle-income	Sub-Saharan Africa		256	[1, 2, 3, 4, 5, 6, 7, 8]	00:23:55	137.215.67.179	Yes	Male	31-40 years old	Academia - research only	Academia		South Africa	Between 11-20	12	3	8	8	2	4	No, "fast" and "slow" reviews have EQUAL review quality	6	Yes	No		Neither	Neither	No opinion	The editor		Somewhat speeds up review	Somewhat speeds up review	No impact	No impact	Greatly slows review speed	Somewhat speeds up review	Somewhat speeds up review	Somewhat speeds up review	Somewhat slows review speed	Greatly slows review speed	Greatly slows review speed		Yes
642	55959054	Complete	2014-06-18 21:57:48	2014-06-18 23:07:43	China	Upper-middle-income	East Asia and Pacific		144	[1, 2, 3, 4, 5, 6, 7, 8]	00:27:31	159.226.244.11	Yes	Male	31-40 years old	Academia - research and teaching	Academia		China	Greater than 50	8	4	6	8	2	3	No, "fast" and "slow" reviews have EQUAL review quality	6	Yes	No		Neither	Neither	No influence	The referees/reviewers		No impact	No impact	No impact	No impact	No impact	Somewhat speeds up review	Greatly speeds up review	Somewhat speeds up review	Somewhat speeds up review	Somewhat slows review speed	Greatly slows review speed		Yes
28	53478486	Incomplete	2014-05-22 04:40:20	2014-05-22 06:16:55	Italy	High-income economies	European		155	[1, 2, 3, 4, 5, 6, 7, 8]	01:36:35	193.205.89.105	Yes	Male	21-30 years old	Academia - research and teaching	NGO or non-profit organization		Italy	Between 5-10		2	8	10	3	6	No, "fast" and "slow" reviews have EQUAL review quality	8	Yes	Threatened	18	Neither	Neither		The editor		No impact	No impact	No impact	Somewhat speeds up review	Somewhat slows review speed	Somewhat slows review speed	Somewhat speeds up review	Somewhat speeds up review	Somewhat slows review speed	Somewhat slows review speed	Somewhat slows review speed		Yes
43	53480004	Complete	2014-05-22 05:05:29	2014-05-22 05:20:34	Germany	High-income economies	European		171	[1, 2, 3, 4, 5, 6, 7, 8]	00:15:04	193.197.148.126	Yes	Male	31-40 years old	Governmental or state agency	Governmental or state agency		Germany	Between 5-10		3	4	8	2	4	No, "fast" and "slow" reviews have EQUAL review quality	8	Yes	No		Neither	Neither	No influence	The referees/reviewers		Somewhat speeds up review	No impact	No impact	No impact	Somewhat slows review speed	Somewhat slows review speed	No impact	Somewhat speeds up review	Somewhat slows review speed	Somewhat slows review speed	Greatly slows review speed		Sometimes
50	53480374	Complete	2014-05-22 05:13:09	2014-05-22 05:25:47	Uganda	Low-income	Sub-Saharan Africa		280	[1, 2, 3, 4, 5, 6, 7, 8]	00:12:38	196.43.134.62	Yes	Male	31-40 years old	Academia - research and teaching	Academia		Uganda	5 or less		4	4	12		4	Yes, fast reviews have HIGHER review quality	8	Yes	No		Neither	Neither	No influence	The referees/reviewers		Greatly speeds up review	No impact	Greatly speeds up review	No impact	Somewhat slows review speed	Greatly speeds up review	Greatly speeds up review	Greatly speeds up review	Somewhat slows review speed	Greatly slows review speed	Greatly slows review speed		Sometimes
63	53481998	Complete	2014-05-22 05:35:21	2014-05-22 05:48:11	South Africa	Upper-middle-income	Sub-Saharan Africa		265	[1, 2, 3, 4, 5, 6, 7, 8]	00:12:50	137.215.228.188	Yes	Male	41-50 years old	Academia - research and teaching	Academia		South Africa	Greater than 50		4	10	6	2	4	No, "fast" and "slow" reviews have EQUAL review quality	8	No	No		Neither	Rejected	No influence	The editor		Somewhat slows review speed	No impact	No impact	No impact	Somewhat slows review speed	No impact	Somewhat speeds up review	Somewhat speeds up review	Somewhat slows review speed	Somewhat slows review speed	Somewhat slows review speed		Sometimes
76	53483206	Complete	2014-05-22 06:00:21	2014-05-22 06:10:35	Portugal	High-income economies	European		229	[1, 2, 3, 4, 5, 6, 7, 8]	00:10:14	193.137.39.10	Yes	Male	41-50 years old	Academia - research only	Academia		Portugal	Greater than 50		3	6	8	3	4	No, "fast" and "slow" reviews have EQUAL review quality	8	Yes	Withdrew	12	Neither	Neither	No influence	The editor		No impact	No impact	No impact	No impact	Somewhat slows review speed	Somewhat slows review speed	Somewhat slows review speed	Somewhat speeds up review	Greatly slows review speed	Greatly slows review speed	Greatly slows review speed		Yes
79	53483356	Complete	2014-05-22 06:04:00	2014-05-22 06:17:12	Spain	High-income economies	European		253	[1, 2, 3, 4, 5, 6, 7, 8]	00:13:12	88.9.12.207	Yes	Male	31-40 years old	Academia - research only	Academia		Spain	Between 21-50		3	5	6	2	3	Yes, fast reviews have HIGHER review quality	8	Yes	No		Neither	Neither	No influence	The editor		Somewhat slows review speed	No impact	No impact	No impact	Somewhat slows review speed	No impact	Somewhat slows review speed	Somewhat slows review speed	No impact	Greatly slows review speed	Greatly slows review speed		Yes
94	53484392	Complete	2014-05-22 06:28:39	2014-05-22 06:36:59	United Kingdom	High-income economies	United Kingdom		134	[1, 2, 3, 4, 5, 6, 7, 8]	00:08:17	88.210.188.138	Yes	Female	65 years old or older	Retired academic	Academia	Retired academic, but still research-active	Australia	Greater than 50		1	8	12	4	4	No, "fast" and "slow" reviews have EQUAL review quality	8	Yes	No		Neither	Neither	No influence	The referees/reviewers		No impact	No impact	No impact	No impact	Somewhat slows review speed	No impact	No impact	No impact	Somewhat slows review speed	Somewhat slows review speed	Greatly slows review speed	Good reviewers are generally busy and may take longer	Never
111	53485280	Complete	2014-05-22 06:50:56	2014-05-22 07:06:44	Australia	High-income economies	Australia/NZ		112	[1, 2, 3, 4, 5, 6, 7, 8]	00:15:38	118.208.114.134	Yes	Male	41-50 years old	Academia - research only	Academia		Australia	Between 11-20		2	6	7	3	4	No opinion	8	Yes	No		Neither	Neither	No influence	The referees/reviewers		No impact	No impact	No impact	Greatly speeds up review	No impact	Somewhat slows review speed	Somewhat speeds up review	Greatly speeds up review	Somewhat slows review speed	No impact	Greatly slows review speed		Yes
144	53489548	Complete	2014-05-22 08:19:55	2014-05-22 08:29:31	Austria	High-income economies	European		116	[1, 2, 3, 4, 5, 6, 7, 8]	00:09:36	147.125.98.28	Yes	Male	31-40 years old	Academia - research only	Academia		Austria	Between 11-20		3	7	10	5	4	Yes, fast reviews have HIGHER review quality	8	Yes	No		No opinion	No opinion	No opinion	The editor		No impact	No impact	No impact	Somewhat speeds up review	Somewhat slows review speed	Somewhat speeds up review	Somewhat speeds up review	Somewhat speeds up review	No impact	Greatly slows review speed	Somewhat slows review speed		Sometimes
149	53490740	Complete	2014-05-22 08:38:18	2014-05-22 08:59:26	India	Lower-middle-income	South Asia		184	[1, 2, 3, 4, 5, 6, 7, 8]	00:21:07	14.97.96.247	Yes	Female	21-30 years old	Graduate student/postdoc	Student		India	Between 5-10		4	8	9	4	6	No opinion	8	Yes	Threatened		No opinion	No opinion	Jeopardize	Other, please specify...	journal staff and editors	No impact	No impact	No impact	Somewhat speeds up review	No impact	Somewhat slows review speed	No impact	No impact	Greatly slows review speed	Greatly slows review speed	Somewhat slows review speed		Yes
158	53492458	Complete	2014-05-22 08:58:34	2014-05-22 09:06:23	United States	High-income economies	North America		279	[1, 2, 3, 4, 5, 6, 7, 8]	00:07:49	4.49.36.202	Yes	Female	31-40 years old	NGO or non-profit organization	NGO or non-profit organization		United States	Between 11-20		5		8	4	4	No, "fast" and "slow" reviews have EQUAL review quality	8	Yes	No		No opinion	No opinion	No influence	The editor		No impact	No impact	Somewhat speeds up review	No impact		Greatly speeds up review		Somewhat speeds up review	Somewhat slows review speed	Greatly slows review speed	Greatly slows review speed		Yes
166	53493488	Complete	2014-05-22 09:10:31	2014-05-22 09:23:31	India	Lower-middle-income	South Asia		186	[1, 2, 3, 4, 5, 6, 7, 8]	00:12:59	59.89.241.77	Yes	Male	31-40 years old	Academia - research only	Academia		India	Greater than 50		2	12	20	4	6	No, "fast" and "slow" reviews have EQUAL review quality	8	Yes	Threatened	20	Neither	Neither	No influence	The referees/reviewers		No impact	No impact	No impact	No impact	Somewhat slows review speed	Somewhat speeds up review	Somewhat speeds up review	Somewhat speeds up review	No impact	Greatly slows review speed	Greatly slows review speed		Yes
169	53494452	Complete	2014-05-22 09:21:46	2014-05-22 09:32:06					148	[1, 2, 3, 4, 5, 6, 7, 8]	00:10:19	172.22.33.149	Yes	Male	31-40 years old	NGO or non-profit organization	NGO or non-profit organization		Colombia	Between 5-10		4	8	12	4	6	No, "fast" and "slow" reviews have EQUAL review quality	8	Yes	No		Neither	Neither	No influence	The referees/reviewers		No impact	No impact	No impact	No impact	Somewhat slows review speed	Greatly speeds up review	Somewhat speeds up review	Somewhat speeds up review	Somewhat slows review speed		Greatly slows review speed		Never
176	53496920	Complete	2014-05-22 09:47:15	2014-05-22 10:36:35	Kenya	Low-income	Sub-Saharan Africa		190	[1, 2, 3, 4, 5, 6, 7, 8]	00:49:20	41.204.191.40	Yes	Male	31-40 years old	NGO or non-profit organization	NGO or non-profit organization	IAR-International Agricultural Research	Kenya	Between 5-10		1	8	16	8	12	No, "fast" and "slow" reviews have EQUAL review quality	8	Yes	No		Rejected	Accepted	Jeopardize	The editor		No impact	Somewhat speeds up review	Somewhat slows review speed	Somewhat speeds up review	Greatly speeds up review	No impact	Somewhat speeds up review	Somewhat speeds up review	Somewhat slows review speed	Greatly slows review speed	Greatly slows review speed	Use of language (grammer problems) by non-English speakers	Yes
191	53513254	Complete	2014-05-22 10:44:05	2014-05-22 10:51:05	Wisconsin	High-income economies	North America		297	[1, 2, 3, 4, 5, 6, 7, 8]	00:07:00	143.236.88.38	Yes	Male	41-50 years old	Academia - research and teaching	Academia		United States	Between 21-50	24	3	8	24			No, "fast" and "slow" reviews have EQUAL review quality	8	Yes	No		No opinion	No opinion	No influence	The referees/reviewers		No impact	No impact	No impact	No impact	Somewhat slows review speed	Somewhat speeds up review	Somewhat speeds up review	Somewhat speeds up review	Somewhat slows review speed	Somewhat slows review speed	Greatly slows review speed		Sometimes
194	53514674	Complete	2014-05-22 10:57:26	2014-05-22 11:39:22	Maryland	High-income economies	North America		281	[1, 2, 3, 4, 5, 6, 7, 8]	00:41:55	68.48.22.7	Yes	Male	51-64 years old	Academia - research and teaching	Academia		United States	Greater than 50	30	1	8	16	2	8	No, "fast" and "slow" reviews have EQUAL review quality	8	Yes	Threatened	20	Neither	Rejected	No opinion	The referees/reviewers		Somewhat slows review speed	No impact	Somewhat slows review speed	Somewhat slows review speed	Somewhat slows review speed	Greatly speeds up review	Somewhat speeds up review	Somewhat speeds up review	Greatly slows review speed	Somewhat slows review speed	Somewhat slows review speed		Yes
215	53522514	Complete	2014-05-22 12:01:00	2014-05-22 12:10:31	South Africa	Upper-middle-income	Sub-Saharan Africa		261	[1, 2, 3, 4, 5, 6, 7, 8]	00:09:30	41.150.233.42	Yes	Male	51-64 years old	Academia - research and teaching	Academia		South Africa	Greater than 50	12	1	4	8	2	4	No, "fast" and "slow" reviews have EQUAL review quality	8	Yes	No		Neither	Rejected	No influence	The referees/reviewers		Somewhat slows review speed	No impact	Somewhat slows review speed	Somewhat speeds up review	Somewhat slows review speed	Somewhat speeds up review	Somewhat slows review speed	Somewhat speeds up review	Somewhat slows review speed	Somewhat slows review speed	Somewhat slows review speed		Yes
218	53522820	Complete	2014-05-22 12:03:39	2014-05-22 12:27:31	Costa Rica	Upper-middle-income	Latin America and the Caribbean		149	[1, 2, 3, 4, 5, 6, 7, 8]	00:23:52	163.178.208.28	Yes	Male	41-50 years old	Academia - research and teaching	Academia		Costa Rica	Between 21-50	10	6	6	6	2	4	Yes, fast reviews have LOWER review quality	8	Yes	No		Neither	Neither	No influence	The referees/reviewers		Somewhat speeds up review	Somewhat slows review speed	Somewhat slows review speed	No impact	Somewhat slows review speed	Somewhat speeds up review	Somewhat slows review speed	No impact	Somewhat slows review speed	Somewhat slows review speed	Greatly slows review speed		Never
227	53529636	Complete	2014-05-22 12:51:41	2014-05-22 13:00:47	North Carolina	High-income economies	North America		281	[1, 2, 3, 4, 5, 6, 7, 8]	00:09:06	71.87.154.197	Yes	Male	51-64 years old	Governmental or state agency	Governmental or state agency		United States	Greater than 50	500	4	12	16	4	8	No, "fast" and "slow" reviews have EQUAL review quality	8	Yes	Threatened	300	Rejected	Accepted	No influence	The referees/reviewers		Greatly speeds up review	No impact	No impact	No impact	Somewhat slows review speed		No impact	Somewhat speeds up review	Somewhat slows review speed	Somewhat slows review speed	Somewhat slows review speed		Yes
243	53556512	Complete	2014-05-22 15:35:01	2014-05-22 16:03:40	Montana	High-income economies	North America		285	[1, 2, 3, 4, 5, 6, 7, 8]	00:28:39	153.90.150.166	Yes	Male	51-64 years old	Academia - research and teaching	Academia		United States	Greater than 50	16	5	9	6	4	6	Yes, fast reviews have LOWER review quality	8	Yes	Withdrew	14	Neither	Rejected	No influence	The editor		Somewhat speeds up review	No impact	Somewhat speeds up review	Greatly speeds up review	Somewhat slows review speed	Somewhat speeds up review	Somewhat speeds up review	Greatly speeds up review	Greatly slows review speed	Greatly slows review speed	Greatly slows review speed		Sometimes
258	53677350	Complete	2014-05-22 18:13:06	2014-05-22 18:26:58	Australia	High-income economies	Australia/NZ		117	[1, 2, 3, 4, 5, 6, 7, 8]	00:13:52	118.208.177.175	Yes	Male	31-40 years old	Academia - research only	Academia		Australia	Between 11-20	10	4	7	8	4	5	No, "fast" and "slow" reviews have EQUAL review quality	8	Yes	No		Neither	Neither	No influence	The referees/reviewers		No impact	No impact	No impact	No impact	No impact	Somewhat speeds up review	Somewhat speeds up review	Somewhat speeds up review	Somewhat slows review speed	No impact	Somewhat slows review speed		Yes
262	53680902	Complete	2014-05-22 19:09:56	2014-05-22 19:24:50	Ireland	High-income economies	United Kingdom		182	[1, 2, 3, 4, 5, 6, 7, 8]	00:14:54	109.77.132.112	Yes	Male	41-50 years old	Academia - research and teaching	Academia		Ireland	Between 11-20	26	2	6	8	4	4	No, "fast" and "slow" reviews have EQUAL review quality	8	Yes	Threatened	16	Neither	Neither	No influence	The referees/reviewers		No impact	No impact	No impact	No impact	Somewhat slows review speed	Somewhat speeds up review	Somewhat speeds up review	No impact	Somewhat slows review speed	Greatly slows review speed	Greatly slows review speed		Yes
280	53695608	Complete	2014-05-23 01:06:44	2014-05-23 01:16:59	Colombia	Upper-middle-income	Latin America and the Caribbean		145	[1, 2, 3, 4, 5, 6, 7, 8]	00:10:15	186.80.243.107	Yes	Male	41-50 years old	Academia - research and teaching	Academia		Colombia	Between 21-50	11	1	7	8	4	4	No, "fast" and "slow" reviews have EQUAL review quality	8	Yes	No		Neither	Neither	No influence	The editor		Greatly speeds up review	No impact	No impact	Somewhat speeds up review	Somewhat slows review speed	Greatly speeds up review	Somewhat speeds up review	Greatly speeds up review	No impact	Greatly slows review speed	Somewhat slows review speed	Nationality of authors. I suspect that reviewers do not want to deal with a paper in which the grammar etc might be sub-par (whether it really is or not).	Sometimes
283	53696866	Complete	2014-05-23 01:53:56	2014-05-23 02:05:49	United Kingdom	High-income economies	United Kingdom		283	[1, 2, 3, 4, 5, 6, 7, 8]	00:11:53	81.101.17.147	Yes	Male	31-40 years old	Academia - research only	Academia		United Kingdom	Between 21-50	78	4	10	16	4	2	No, "fast" and "slow" reviews have EQUAL review quality	8	Yes	Threatened	52	Accepted	Rejected	No influence	The referees/reviewers		No impact	No impact	No impact	Somewhat speeds up review	Somewhat slows review speed	Somewhat speeds up review	Greatly speeds up review	Somewhat speeds up review	Somewhat slows review speed	No impact	Greatly slows review speed		Sometimes
299	53703548	Complete	2014-05-23 05:18:30	2014-05-23 05:28:44	New Zealand	High-income economies	Australia/NZ		233	[1, 2, 3, 4, 5, 6, 7, 8]	00:10:05	203.97.115.68	Yes	Male	41-50 years old	NGO or non-profit organization	NGO or non-profit organization	Museum	New Zealand	Greater than 50	12	1	5	8	2	6	No, "fast" and "slow" reviews have EQUAL review quality	8	Yes	No		Neither	Neither	No influence	The referees/reviewers		Somewhat slows review speed	No impact	Somewhat slows review speed	No impact	Somewhat slows review speed	Somewhat slows review speed	Somewhat slows review speed	Somewhat speeds up review	Somewhat slows review speed	Greatly slows review speed	Somewhat slows review speed		Sometimes
315	53724488	Complete	2014-05-23 11:07:35	2014-05-23 11:25:54	Italy	High-income economies	European		201	[1, 2, 3, 4, 5, 6, 7, 8]	00:18:19	188.217.96.234	Yes	Male	41-50 years old	Other, please specify...		School	Italy	Greater than 50	24	1	5	6	2	3	No, "fast" and "slow" reviews have EQUAL review quality	8	Yes	No		Neither	Rejected	Jeopardize	The referees/reviewers		Somewhat slows review speed	No impact	No impact	No impact	Greatly slows review speed	No impact	Somewhat slows review speed	Somewhat speeds up review	Greatly slows review speed	Greatly slows review speed	Greatly slows review speed	Conflict of interests of reviewers. I feel some reviewers try to stop publication of competitive papers.	Sometimes
321	53742202	Complete	2014-05-23 14:18:05	2014-05-23 14:39:28					123	[1, 2, 3, 4, 5, 6, 7, 8]	00:21:23	191.177.18.23	Yes	Male	21-30 years old	Academia - research and teaching	Academia		Brazil	Between 21-50	48	4	4	4	4	4	Yes, fast reviews have HIGHER review quality	8	Yes	Withdrew	20	Neither	Neither	No influence	The referees/reviewers		Somewhat speeds up review	Somewhat speeds up review	Somewhat slows review speed	Somewhat speeds up review	Somewhat slows review speed	No impact	Somewhat slows review speed	No impact	No impact	Greatly slows review speed	Greatly speeds up review		Yes
322	53742824	Complete	2014-05-23 14:24:51	2014-05-23 14:32:57	Alberta	High-income economies	North America		141	[1, 2, 3, 4, 5, 6, 7, 8]	00:08:06	24.64.72.70	Yes	Male	51-64 years old	Academia - research only	Academia		Canada	Greater than 50	16	3	8	24	2	8	No, "fast" and "slow" reviews have EQUAL review quality	8	Yes	No		Neither	Neither	No influence	The editor		Somewhat speeds up review	No impact	No impact	No impact	Somewhat slows review speed	No impact	No impact	Somewhat speeds up review	Somewhat slows review speed	Somewhat slows review speed	Somewhat slows review speed		Yes
327	53766756	Complete	2014-05-23 21:46:10	2014-05-23 22:38:37	Australia	High-income economies	Australia/NZ		101	[1, 2, 3, 4, 5, 6, 7, 8]	00:52:27	137.219.39.196	Yes	Male	31-40 years old	Academia - research only	Academia		Australia	Between 11-20	30	12	20	30	8	8	No, "fast" and "slow" reviews have EQUAL review quality	8	Yes	No		Neither	Neither	No influence	The editor		No impact	Somewhat slows review speed	Somewhat slows review speed	Somewhat speeds up review	Somewhat slows review speed	No impact	Somewhat slows review speed	Greatly speeds up review	Greatly slows review speed	Greatly slows review speed	Greatly slows review speed	Expertise of reviewers regarding the topic of the paper; I think that many times papers are not sent to the appropriate reviewrs. I have rejected to review so many papers because they are completely outside my area of expertise.	Yes
328	53774956	Complete	2014-05-24 03:47:08	2014-05-24 03:57:32	Israel	Upper-middle-income	Middle East and North Africa		186	[1, 2, 3, 4, 5, 6, 7, 8]	00:10:23	132.68.247.82	Yes	Male	51-64 years old	Academia - research and teaching	Academia		Israel	Between 21-50	25	8	10	8	2	4	No, "fast" and "slow" reviews have EQUAL review quality	8	Yes	No		Neither	Neither	No influence	The editor		Somewhat speeds up review	No impact	No impact	Somewhat speeds up review	Somewhat slows review speed	Somewhat speeds up review	Somewhat slows review speed	Greatly speeds up review	Greatly slows review speed	Greatly slows review speed	Greatly slows review speed		Yes
346	53867726	Complete	2014-05-26 09:57:08	2014-05-26 10:11:59	Ecuador	Upper-middle-income	Latin America and the Caribbean		151	[1, 2, 3, 4, 5, 6, 7, 8]	00:14:48	186.3.120.226	Yes	Female	31-40 years old	Academia - research and teaching	Academia		Ecuador	Between 21-50	24	6	8	16	4	8	No opinion	8	Yes	Withdrew	24	Neither	Neither	No influence	Other, please specify...	Both referees/reviewers and the editor	No impact	No impact	No impact	No impact	Somewhat slows review speed	No impact	Somewhat speeds up review	Greatly speeds up review	Somewhat slows review speed	Greatly slows review speed	Greatly slows review speed		Yes
360	53954892	Complete	2014-05-27 05:31:18	2014-05-27 05:41:52	United Kingdom	High-income economies	United Kingdom		293	[1, 2, 3, 4, 5, 6, 7, 8]	00:10:33	195.195.4.163	Yes	Male	51-64 years old	Academia - research and teaching	Academia		United Kingdom	Greater than 50	36	3	6	8	2	4	No opinion	8	Yes	Threatened	26	No opinion	Rejected	No opinion	The referees/reviewers		No impact	No impact	No impact	No impact	Somewhat slows review speed	Somewhat speeds up review	No impact	Somewhat speeds up review	Somewhat slows review speed	Somewhat slows review speed	Greatly slows review speed	online systems. Some provide alerts for Associate Editors when reviews are slow or reviewer turns down request; others (e.g. Manuscript Central) does not always do this	No opinion
368	54104650	Complete	2014-05-28 09:16:22	2014-05-28 09:41:28	Spain	High-income economies	European		263	[1, 2, 3, 4, 5, 6, 7, 8]	00:25:05	161.111.160.75	Yes	Male	31-40 years old	Graduate student/postdoc	Student		Spain	Between 11-20	24	4	8	12	4	8	No, "fast" and "slow" reviews have EQUAL review quality	8	Yes	Threatened	12	Rejected	Accepted	No influence	The referees/reviewers		Somewhat speeds up review	No impact	No impact	No impact	Somewhat slows review speed	Somewhat speeds up review	Somewhat speeds up review	Somewhat speeds up review	Somewhat slows review speed	Somewhat slows review speed	Greatly slows review speed	Number of papers and contrasting points of view by the reviewers.	Sometimes
377	54263982	Complete	2014-05-29 14:11:44	2014-05-29 14:17:49	District of Columbia	High-income economies	North America		272	[1, 2, 3, 4, 5, 6, 7, 8]	00:06:04	160.111.254.17	Yes	Male	21-30 years old	Governmental or state agency	Governmental or state agency		United States	5 or less	12	2	8	10	2	2	No, "fast" and "slow" reviews have EQUAL review quality	8	No	No		Rejected	Neither	Jeopardize	The referees/reviewers		No impact	No impact	No impact	No impact	No impact	Greatly slows review speed	Greatly slows review speed	Somewhat speeds up review	Greatly slows review speed	No impact	No impact		Yes
387	54307732	Complete	2014-05-30 03:12:50	2014-05-30 03:28:19	Italy	High-income economies	European		199	[1, 2, 3, 4, 5, 6, 7, 8]	00:15:29	83.103.94.48	Yes	Male	41-50 years old	NGO or non-profit organization	NGO or non-profit organization		Italy	Between 5-10	60	30	40	50	20	20	No, "fast" and "slow" reviews have EQUAL review quality	8	Yes	No		Neither	Neither	No influence	The referees/reviewers		Somewhat speeds up review	No impact	No impact	Somewhat speeds up review	No impact	Somewhat slows review speed	No impact	Somewhat speeds up review	Somewhat speeds up review	Somewhat slows review speed	Greatly slows review speed		Never
397	54343934	Complete	2014-05-30 13:43:30	2014-05-30 14:12:37	Portugal	High-income economies	European		238	[1, 2, 3, 4, 5, 6, 7, 8]	00:29:07	78.29.182.182	Yes	Female	31-40 years old	Graduate student/postdoc	Student		Portugal	Between 11-20	22	12		16	8	8	No, "fast" and "slow" reviews have EQUAL review quality	8	Yes	No		Neither	Neither	No influence	The referees/reviewers		Somewhat speeds up review	No impact	No impact	No impact	Somewhat slows review speed	Somewhat speeds up review			Somewhat slows review speed	Somewhat slows review speed	Greatly slows review speed		Sometimes
401	54348770	Complete	2014-05-30 14:44:31	2014-05-30 14:54:50	Austria	High-income economies	European		168	[1, 2, 3, 4, 5, 6, 7, 8]	00:10:17	80.123.40.147	Yes	Male	21-30 years old	Academia - research and teaching	Academia		France	Between 5-10	8	3	6	8	4	5	No opinion	8	Yes	No		Neither	Neither	No opinion	The referees/reviewers			No impact	No impact	No impact	Somewhat slows review speed	Somewhat speeds up review	Somewhat slows review speed	No impact	No impact	Somewhat speeds up review	Somewhat speeds up review		Never
404	54357162	Complete	2014-05-30 16:33:21	2014-05-30 17:04:23	Algeria	Upper-middle-income	Middle East and North Africa		103	[1, 2, 3, 4, 5, 6, 7, 8]	00:30:53	41.97.91.0	Yes	Male	31-40 years old	Academia - research and teaching	Academia		Algeria	Between 11-20	32	4	8	12	8	6	No opinion	8	Yes	Withdrew	24	Rejected	Accepted	No influence	Other, please specify...	both the editor and the reviewers	No impact	No impact	No impact	No impact	Somewhat slows review speed	Somewhat speeds up review	Greatly speeds up review	Somewhat speeds up review	Somewhat slows review speed	Greatly slows review speed	Greatly slows review speed		Yes
413	54381408	Complete	2014-05-31 05:32:06	2014-05-31 06:21:30	Tunisia	Upper-middle-income	Middle East and North Africa		261	[1, 2, 3, 4, 5, 6, 7, 8]	00:49:24	41.229.2.2	Yes	Male	31-40 years old	Academia - research and teaching	Academia		Tunisia	Between 5-10	24	10	3	6	2	4	No opinion	8	Yes	Threatened	16	Rejected	Accepted	No influence	Journal staff		Greatly slows review speed	Greatly slows review speed	Greatly slows review speed	No impact	Somewhat slows review speed	Greatly slows review speed	Somewhat speeds up review	Somewhat slows review speed	Somewhat slows review speed	Somewhat slows review speed	Somewhat slows review speed	the corresponding author, his country, the laboratory where the study was carried out or the research team,....	Sometimes
448	54561340	Complete	2014-06-03 03:23:07	2014-06-03 04:11:18	China	Upper-middle-income	East Asia and Pacific		151	[1, 2, 3, 4, 5, 6, 7, 8]	00:48:11	202.127.20.52	Yes	Male	31-40 years old	Academia - research only	Academia		China	Between 11-20	12	3	12	8	4	4	No, "fast" and "slow" reviews have EQUAL review quality	8	Yes	No		Rejected	No opinion	No influence	The referees/reviewers		Greatly speeds up review	Somewhat speeds up review	Somewhat speeds up review	Somewhat speeds up review	No impact	No impact	Greatly speeds up review	No impact	Somewhat slows review speed	Somewhat slows review speed	Greatly slows review speed		Sometimes
451	54565208	Complete	2014-06-03 05:06:14	2014-06-03 05:48:14	France	High-income economies	European		163	[1, 2, 3, 4, 5, 6, 7, 8]	00:42:00	195.221.114.104	Yes	Female	31-40 years old	Academia - research only	Academia		France	Between 5-10	16	6	8	8	4	6	No, "fast" and "slow" reviews have EQUAL review quality	8	Yes	No		Rejected	Neither	No influence	The referees/reviewers		Somewhat speeds up review	Greatly speeds up review	Somewhat slows review speed	Greatly speeds up review	No impact	Somewhat speeds up review	Somewhat speeds up review	Somewhat slows review speed	Somewhat slows review speed	Greatly slows review speed	Greatly slows review speed	incoherence between the response of reviewers that requires a supplementary review (of editor or another reviewer)	Sometimes
459	54672996	Complete	2014-06-04 02:35:18	2014-06-04 02:42:23	Poland	High-income economies	European		251	[1, 2, 3, 4, 5, 6, 7, 8]	00:07:04	91.244.214.51	Yes	Male	31-40 years old	Academia - research only	Academia		Poland	Between 5-10	20	4	8	16	4	6	No, "fast" and "slow" reviews have EQUAL review quality	8	Yes	No		Rejected	No opinion	No influence	Journal staff		No impact	No impact	Somewhat speeds up review	Somewhat speeds up review	No impact	Greatly speeds up review	Somewhat speeds up review	Greatly speeds up review	No impact	Somewhat slows review speed	Greatly slows review speed		No opinion
472	54968356	Complete	2014-06-06 14:55:44	2014-06-06 15:25:25					135	[1, 2, 3, 4, 5, 6, 7, 8]	00:29:40	10.68.0.208	Yes	Male	51-64 years old	Academia - research and teaching	Academia		Brazil	Greater than 50	12	2	8	10	3	6	No, "fast" and "slow" reviews have EQUAL review quality	8	Yes	Withdrew	12	Accepted	Neither	No influence	The referees/reviewers		Greatly speeds up review	Somewhat speeds up review	No impact	Somewhat speeds up review	Somewhat slows review speed	No impact	No impact	Greatly speeds up review	Somewhat speeds up review	Greatly slows review speed	Greatly slows review speed	In my experience the bottleneck has been reviewer availability.	Yes
488	55071542	Complete	2014-06-08 17:03:25	2014-06-08 17:14:55	Spain	High-income economies	European		269	[1, 2, 3, 4, 5, 6, 7, 8]	00:11:29	79.146.60.184	Yes	Male	31-40 years old	Graduate student/postdoc	Student		Spain	Between 11-20	60	10	5	8	4	3	No, "fast" and "slow" reviews have EQUAL review quality	8	Yes	Withdrew	10	Neither	Neither	No influence	The referees/reviewers		Somewhat speeds up review	No impact	No impact	No impact	Somewhat slows review speed	Somewhat speeds up review	Somewhat slows review speed	Somewhat speeds up review	No impact	Somewhat slows review speed	Somewhat slows review speed		Yes
491	55086350	Complete	2014-06-09 02:43:38	2014-06-09 02:54:46	Ireland	High-income economies	United Kingdom		197	[1, 2, 3, 4, 5, 6, 7, 8]	00:11:06	137.43.120.229	Yes	Male	31-40 years old	Academia - research and teaching	Academia		Ireland	Between 21-50	24	4	8	12	4	6	No, "fast" and "slow" reviews have EQUAL review quality	8	No	No		Neither	Neither	No opinion	The referees/reviewers		Somewhat speeds up review	Somewhat speeds up review	No impact	Somewhat speeds up review	Somewhat slows review speed	Greatly speeds up review	Somewhat speeds up review	Somewhat speeds up review	Somewhat slows review speed	No impact	Somewhat slows review speed		Yes
492	55090664	Complete	2014-06-09 04:58:18	2014-06-09 05:27:00	Japan	High-income economies	East Asia and Pacific		186	[1, 2, 3, 4, 5, 6, 7, 8]	00:28:40	103.5.142.61	Yes	Male	21-30 years old	Academia - research only	Academia		Japan	Between 11-20	40	3	12	8	4	8	Yes, fast reviews have HIGHER review quality	8	No	No		Accepted	Neither	Improve/Benefit	The editor		Somewhat speeds up review	Somewhat speeds up review	No impact	No impact	Somewhat slows review speed	No impact	Greatly slows review speed	Somewhat speeds up review	Somewhat slows review speed	Greatly slows review speed	Greatly slows review speed	which country of the editorial team or reviewers belonged to?	Sometimes
493	55092790	Complete	2014-06-09 05:53:20	2014-06-09 06:03:18	Denmark	High-income economies	European		152	[1, 2, 3, 4, 5, 6, 7, 8]	00:09:58	192.38.112.134	Yes	Male	31-40 years old	Academia - research only	Academia		Denmark	5 or less	8	3	4	7	4	5	No, "fast" and "slow" reviews have EQUAL review quality	8	Yes	No		No opinion	No opinion	No influence	The referees/reviewers		Somewhat speeds up review	Somewhat speeds up review	Somewhat speeds up review	Somewhat speeds up review	Somewhat slows review speed	Somewhat speeds up review	No impact	No impact	Greatly slows review speed	Somewhat slows review speed	Greatly slows review speed		Sometimes
500	55119802	Complete	2014-06-09 12:04:21	2014-06-09 12:13:08	Alabama	High-income economies	North America		277	[1, 2, 3, 4, 5, 6, 7, 8]	00:08:45	204.29.77.83	Yes	Male	51-64 years old	Academia - research and teaching	Academia		United States	Greater than 50	100	3	10	16	2	6	No, "fast" and "slow" reviews have EQUAL review quality	8	Yes	Withdrew	34	Neither	Neither	No influence	The referees/reviewers		No impact	Somewhat slows review speed	Somewhat slows review speed	Somewhat slows review speed	Somewhat slows review speed		Somewhat slows review speed	Somewhat slows review speed	Somewhat slows review speed	Somewhat slows review speed	Greatly slows review speed		Yes
503	55121794	Complete	2014-06-09 12:21:37	2014-06-09 13:11:22	Benin	Low-income	Sub-Saharan Africa		126	[1, 2, 3, 4, 5, 6, 7, 8]	00:49:43	41.85.161.126	Yes	Male	31-40 years old	Graduate student/postdoc	Student		Benin	Between 5-10	24	12	12	20	8	12	Yes, fast reviews have HIGHER review quality	8	Yes	Threatened	8	Neither	Neither	No influence	Journal staff		Greatly speeds up review	No impact	Greatly speeds up review		Greatly slows review speed	Greatly slows review speed	Somewhat speeds up review	Greatly slows review speed	No impact	Greatly slows review speed	Greatly slows review speed		Sometimes
506	55124774	Complete	2014-06-09 12:50:04	2014-06-09 12:58:07	Ontario	High-income economies	North America		135	[1, 2, 3, 4, 5, 6, 7, 8]	00:08:02	131.104.8.1	Yes	Female	21-30 years old	Graduate student/postdoc	Student		Canada	5 or less	14	3	6	8	2	2	Yes, fast reviews have HIGHER review quality	8	Yes	No		Rejected	Neither	No influence	The referees/reviewers		Somewhat slows review speed	Somewhat slows review speed	Somewhat slows review speed	Somewhat speeds up review	Greatly slows review speed	Somewhat speeds up review	No impact	Somewhat speeds up review	No impact	Somewhat slows review speed	Greatly slows review speed		Yes
507	55125118	Complete	2014-06-09 12:53:56	2014-06-09 13:00:40	United Kingdom	High-income economies	United Kingdom		283	[1, 2, 3, 4, 5, 6, 7, 8]	00:06:44	129.67.26.174	Yes	Female	31-40 years old	Academia - research and teaching	Academia		United Kingdom	Between 21-50	20	4	8	20	2	3	No, "fast" and "slow" reviews have EQUAL review quality	8	Yes	No		Neither	Neither	No influence	The referees/reviewers		Greatly speeds up review	No impact	No impact	Greatly speeds up review	Somewhat slows review speed	Greatly speeds up review	No impact	Somewhat speeds up review	Greatly slows review speed	Greatly slows review speed	Greatly slows review speed		Yes
509	55126446	Complete	2014-06-09 13:06:56	2014-06-09 13:33:03					128	[1, 2, 3, 4, 5, 6, 7, 8]	00:26:07	192.168.160.217	Yes	Male	41-50 years old	Academia - research and teaching	Academia		Brazil	Greater than 50	10	4	5	5	3	4	No, "fast" and "slow" reviews have EQUAL review quality	8	No	Threatened	24	Neither	Rejected	No influence	The referees/reviewers		Somewhat speeds up review	No impact	No impact	Somewhat speeds up review	Somewhat slows review speed	Somewhat speeds up review	Somewhat slows review speed	Greatly speeds up review	Somewhat slows review speed	Greatly slows review speed	Greatly slows review speed		Yes
510	55128090	Complete	2014-06-09 13:20:19	2014-06-09 13:30:46	Colorado	High-income economies	North America		284	[1, 2, 3, 4, 5, 6, 7, 8]	00:10:26	71.196.236.214	Yes	Female	31-40 years old	Academia - research only	Academia		United States	Between 11-20	12	1	6	8	2	4	No opinion	8	Yes	No		Neither	Rejected	No influence	The referees/reviewers		No impact	No impact	No impact	No impact	Somewhat slows review speed	Somewhat speeds up review	Somewhat speeds up review	Somewhat speeds up review	Somewhat slows review speed	Somewhat slows review speed	Somewhat slows review speed		Sometimes
512	55129252	Complete	2014-06-09 13:31:34	2014-06-09 13:44:13	Ontario	High-income economies	North America		140	[1, 2, 3, 4, 5, 6, 7, 8]	00:12:39	69.158.25.27	Yes	Male	31-40 years old	Academia - research only	Academia		Canada	Between 21-50	24	2	6	8	2	4	Yes, fast reviews have LOWER review quality	8	Yes	Withdrew	16	Neither	Neither	No influence	The referees/reviewers		No impact	Somewhat speeds up review	No impact	No impact	Greatly slows review speed	Greatly speeds up review	Somewhat speeds up review	Greatly speeds up review	Greatly slows review speed	Somewhat slows review speed	Greatly slows review speed		Never
528	55184218	Complete	2014-06-10 07:29:31	2014-06-10 07:40:29	Spain	High-income economies	European		267	[1, 2, 3, 4, 5, 6, 7, 8]	00:10:58	161.111.252.40	Yes	Male	31-40 years old	Unemployed		Unemployed	Spain	5 or less	12	3	8	12	4	8	No, "fast" and "slow" reviews have EQUAL review quality	8	Yes	No		Neither	Neither	No influence	Journal staff		No impact	Somewhat speeds up review	Greatly speeds up review	Greatly speeds up review	No impact	Somewhat slows review speed	Somewhat slows review speed	No impact	Greatly slows review speed	Somewhat slows review speed	Somewhat speeds up review		Yes
537	55225440	Complete	2014-06-10 14:45:23	2014-06-10 14:56:23	Nebraska	High-income economies	North America		287	[1, 2, 3, 4, 5, 6, 7, 8]	00:11:00	129.93.166.142	Yes	Male	65 years old or older	Academia - research and teaching	Academia		United States	Between 11-20	24	1	5	8	3	4	Yes, fast reviews have HIGHER review quality	8	Yes	No		Neither	Neither	No influence	The referees/reviewers		No impact	No impact	No impact	No impact	Greatly slows review speed	Somewhat speeds up review	Somewhat speeds up review	No impact	Somewhat slows review speed	Somewhat slows review speed	Somewhat slows review speed		Sometimes
539	55227670	Complete	2014-06-10 14:59:33	2014-06-10 15:11:49	Ohio	High-income economies	North America		273	[1, 2, 3, 4, 5, 6, 7, 8]	00:12:13	134.53.245.9	Yes	Male	31-40 years old	Graduate student/postdoc	Student		United States	Between 5-10	5	1	4	5	2	3	No, "fast" and "slow" reviews have EQUAL review quality	8	No	No		No opinion	No opinion	No influence	The editor		Greatly slows review speed	Somewhat slows review speed	Somewhat slows review speed	Somewhat slows review speed	Somewhat slows review speed	Somewhat slows review speed	Somewhat slows review speed	Greatly slows review speed	Greatly slows review speed	Greatly slows review speed	Greatly slows review speed		Yes
546	55268264	Complete	2014-06-10 17:56:49	2014-06-10 18:06:57	Czech Republic	High-income economies	European		143	[1, 2, 3, 4, 5, 6, 7, 8]	00:10:08	188.120.222.13	Yes	Male	31-40 years old	Academia - research and teaching	Academia		Czech Republic	Greater than 50	48	3	12	20	3	4	No, "fast" and "slow" reviews have EQUAL review quality	8	Yes	No		Rejected	Accepted	No opinion	The editor		Somewhat speeds up review	No impact	Greatly speeds up review		Somewhat speeds up review	Greatly speeds up review	Somewhat slows review speed		Somewhat slows review speed	Greatly slows review speed			Yes
549	55274120	Complete	2014-06-10 19:28:10	2014-06-10 19:41:34	Brazil	Upper-middle-income	Latin America and the Caribbean		125	[1, 2, 3, 4, 5, 6, 7, 8]	00:13:24	200.128.60.106	Yes	Male	31-40 years old	Academia - research and teaching	Academia		Brazil	Between 11-20	24	1	8	12	4	6	Yes, fast reviews have HIGHER review quality	8	Yes	No		Neither	Rejected	No influence	The referees/reviewers		Somewhat speeds up review	No impact	No impact	No impact	No impact	Somewhat speeds up review	No impact	Somewhat speeds up review	Greatly slows review speed	Somewhat slows review speed	Somewhat slows review speed		Yes
561	55297512	Incomplete	2014-06-11 05:08:01	2014-06-11 05:12:32	India	Lower-middle-income	South Asia		109	[1, 2, 3, 4, 5, 6, 7, 8]	00:04:31	115.242.76.5	Yes	Male	31-40 years old	Governmental or state agency	Governmental or state agency		India	Between 11-20	24	6	12				No, "fast" and "slow" reviews have EQUAL review quality	8	Yes	No		No opinion	Rejected
566	55334232	Complete	2014-06-11 13:43:55	2014-06-11 16:06:09	Utah	High-income economies	North America		276	[1, 2, 3, 4, 5, 6, 7, 8]	02:22:14	98.202.193.216	Yes	Female	31-40 years old	Academia - research only	Academia		United States	5 or less	24	5	12	20	2	4	No opinion	8	Yes	No		Neither	Rejected	No influence	The referees/reviewers		Somewhat speeds up review	Somewhat speeds up review	Somewhat speeds up review	Somewhat speeds up review	Somewhat slows review speed	Somewhat speeds up review	Somewhat slows review speed	Somewhat speeds up review	Somewhat slows review speed	Somewhat slows review speed	Greatly slows review speed		Yes
571	55464742	Complete	2014-06-13 01:35:10	2014-06-13 01:49:39	Germany	High-income economies	European		159	[1, 2, 3, 4, 5, 6, 7, 8]	00:14:26	134.245.199.229	Yes	Female	21-30 years old	Academia - research and teaching	Academia		Germany	Between 5-10	8	4	4	6	3	3	No, "fast" and "slow" reviews have EQUAL review quality	8	No	No		No opinion	No opinion	Jeopardize	The editor		No impact	No impact	No impact	No impact	Somewhat slows review speed		Somewhat slows review speed	Somewhat slows review speed	Somewhat slows review speed	Greatly slows review speed	Greatly slows review speed		Sometimes
576	55633694	Complete	2014-06-15 23:13:02	2014-06-15 23:25:27	Brazil	Upper-middle-income	Latin America and the Caribbean		129	[1, 2, 3, 4, 5, 6, 7, 8]	00:12:24	187.107.103.194	Yes	Male	21-30 years old	Academia - research and teaching	Academia		Brazil	Between 5-10	24	12	4	16	4	3	Yes, fast reviews have LOWER review quality	8	Yes	No		Accepted	Rejected	No influence	The referees/reviewers		Somewhat speeds up review	Somewhat speeds up review	Somewhat speeds up review	Greatly speeds up review	Somewhat slows review speed	Greatly speeds up review	Somewhat slows review speed	Somewhat speeds up review	Greatly slows review speed	Somewhat slows review speed	Somewhat slows review speed		Yes
580	55647684	Complete	2014-06-16 06:06:54	2014-06-16 06:17:48	Italy	High-income economies	European		186	[1, 2, 3, 4, 5, 6, 7, 8]	00:10:54	151.100.35.242	Yes	Male	31-40 years old	Academia - research only	Academia		Italy	Greater than 50	50	1	4	8	3	4	No, "fast" and "slow" reviews have EQUAL review quality	8	Yes	Threatened	16	Neither	Neither	No influence	The referees/reviewers		No impact	No impact	Somewhat slows review speed	Greatly speeds up review	Somewhat slows review speed	Somewhat speeds up review	Somewhat speeds up review	No impact	Somewhat slows review speed	Somewhat slows review speed	Greatly slows review speed	Conflicts of interests that are not clearly declared by reviewers/editors. On one occasion, I have had a paper purposely slowed down	Yes
599	55760042	Complete	2014-06-17 08:30:40	2014-06-17 08:44:05	Chile	High-income economies	Latin America and the Caribbean		136	[1, 2, 3, 4, 5, 6, 7, 8]	00:13:24	200.89.69.68	Yes	Male	51-64 years old	Academia - research and teaching	Academia		Chile	Greater than 50	52	4	12	15	4	4	Yes, fast reviews have LOWER review quality	8	Yes	Withdrew	52	Neither	Neither	Jeopardize	The editor		Somewhat slows review speed	No impact	No impact	No impact	Somewhat slows review speed	No impact	Greatly speeds up review	Somewhat speeds up review	Somewhat speeds up review	Greatly slows review speed	Greatly slows review speed		Sometimes
615	55880530	Complete	2014-06-18 09:07:10	2014-06-18 09:15:36	Japan	High-income economies	East Asia and Pacific		197	[1, 2, 3, 4, 5, 6, 7, 8]	00:08:26	153.145.10.13	Yes	Male	21-30 years old	Graduate student/postdoc	Student		Japan	Between 5-10	40	14	16	12	4	8	No, "fast" and "slow" reviews have EQUAL review quality	8	Yes	Threatened	24	Neither	Neither	No influence	Journal staff		Somewhat slows review speed	Somewhat speeds up review	No impact	Somewhat speeds up review	No impact	Somewhat speeds up review	Somewhat speeds up review	No impact	Somewhat slows review speed	Somewhat slows review speed	Greatly slows review speed		Sometimes
620	55883798	Complete	2014-06-18 09:39:33	2014-06-18 09:59:27	Mexico	Upper-middle-income	Latin America and the Caribbean		264	[1, 2, 3, 4, 5, 6, 7, 8]	00:19:52	132.248.121.130	Yes	Male	41-50 years old	Academia - research only	Academia		Spain	Greater than 50	32	8	12	12	4	8	Yes, fast reviews have LOWER review quality	8	Yes	No		Neither	Neither	No influence	The referees/reviewers		Somewhat speeds up review	No impact	Somewhat speeds up review	No impact	Somewhat slows review speed	Somewhat speeds up review	Somewhat slows review speed	Somewhat slows review speed	Somewhat slows review speed	Somewhat slows review speed	Somewhat slows review speed		Sometimes
635	55901710	Complete	2014-06-18 12:19:35	2014-06-18 12:39:22	Brazil	Upper-middle-income	Latin America and the Caribbean		133	[1, 2, 3, 4, 5, 6, 7, 8]	00:19:37	200.188.168.175	Yes	Female	41-50 years old	Academia - research and teaching	Academia		Brazil	Greater than 50	16	4	8	10	1	1	No, "fast" and "slow" reviews have EQUAL review quality	8	Yes	Withdrew	16	No opinion	Neither	No influence	The referees/reviewers		Greatly speeds up review	Somewhat speeds up review	Greatly speeds up review	Somewhat slows review speed	Somewhat slows review speed	Somewhat speeds up review	Somewhat slows review speed	Somewhat slows review speed	Somewhat slows review speed	Somewhat slows review speed	Greatly speeds up review		Yes
646	55971016	Complete	2014-06-19 03:20:39	2014-06-19 03:49:55	Ethiopia	Low-income	Sub-Saharan Africa		161	[1, 2, 3, 4, 5, 6, 7, 8]	00:29:16	213.55.115.96	Yes	Male	31-40 years old	Academia - research and teaching	Academia		Ethiopia	Between 5-10	24	3	3	8	4	8	No, "fast" and "slow" reviews have EQUAL review quality	8	Yes	No		No opinion	Neither	No influence	The referees/reviewers		No impact	Somewhat speeds up review	No impact	Somewhat speeds up review	Somewhat slows review speed	Greatly speeds up review	Somewhat speeds up review	Greatly speeds up review	Greatly slows review speed	Somewhat slows review speed	Greatly slows review speed		Yes
672	57316446	Complete	2014-07-03 01:26:24	2014-07-03 01:41:26	Thailand	Upper-middle-income	East Asia and Pacific		292	[1, 2, 3, 4, 5, 6, 7, 8]	00:15:01	171.98.217.145	Yes	Male	65 years old or older	Governmental or state agency	Governmental or state agency	Retired: former international civil servant	Thailand	Greater than 50	26	3	5	12	3	8	No opinion	8	Yes	No		No opinion	No opinion	No influence	The referees/reviewers		No impact	No impact	No impact	No impact	Somewhat slows review speed	Somewhat slows review speed		Somewhat speeds up review	Somewhat slows review speed	No impact	Somewhat slows review speed		Never
673	57319718	Complete	2014-07-03 02:59:33	2014-07-03 03:14:03	India	Lower-middle-income	South Asia		180	[1, 2, 3, 4, 5, 6, 7, 8]	00:14:29	117.216.176.56	Yes	Male	21-30 years old	Academia - research only	Academia		India	Between 11-20	56	10	8	10	1	3	No, "fast" and "slow" reviews have EQUAL review quality	8	Yes	No		Neither	Neither	No influence	The referees/reviewers		Greatly slows review speed	No impact	Somewhat slows review speed	Greatly slows review speed	Somewhat slows review speed	Greatly slows review speed	Somewhat speeds up review	Greatly slows review speed	Somewhat speeds up review	Greatly slows review speed	Greatly slows review speed	terms between the editor and the author	Sometimes
140	53488990	Complete	2014-05-22 08:09:52	2014-05-22 08:29:08	Australia	High-income economies	Australia/NZ		116	[1, 2, 3, 4, 5, 6, 7, 8]	00:19:15	1.120.149.10	Yes	Male	41-50 years old	Academia - research and teaching	Academia		Australia	Greater than 50		1	9	12	4	8	No, "fast" and "slow" reviews have EQUAL review quality	9	Yes	No		Neither	Neither	No influence	The editor		No impact	No impact	No impact	No impact	No impact	No impact	Somewhat speeds up review	Greatly speeds up review	No impact	Somewhat slows review speed	Somewhat slows review speed	Reviewers interest in or relevance to topic. I believe that reviewers are quicker if the paper is of higher interest.	Yes
287	53698280	Complete	2014-05-23 02:45:38	2014-05-23 03:02:45	Hong Kong	High-income economies	East Asia and Pacific		178	[1, 2, 3, 4, 5, 6, 7, 8]	00:16:59	137.189.43.12	Yes	Male	51-64 years old	Academia - research and teaching	Academia		Hong Kong	Greater than 50	15	1	7	9	4	6	No, "fast" and "slow" reviews have EQUAL review quality	9	Yes	No		Neither	Rejected	Improve/Benefit	The editor		Somewhat speeds up review	No impact	No impact	No impact	Somewhat slows review speed	Somewhat slows review speed	Somewhat slows review speed	Greatly speeds up review	Somewhat slows review speed	Greatly slows review speed	Somewhat slows review speed		Yes
450	54564018	Complete	2014-06-03 04:34:52	2014-06-03 04:57:37	France	High-income economies	European		166	[1, 2, 3, 4, 5, 6, 7, 8]	00:22:44	86.219.47.217	Yes	Male	31-40 years old	NGO or non-profit organization	NGO or non-profit organization		France	Between 5-10	9		5	8	4	5	No, "fast" and "slow" reviews have EQUAL review quality	9	No	No		Neither	Neither	No influence	The editor		No impact	No impact	No impact	No impact	Somewhat speeds up review	No impact	Greatly speeds up review	Somewhat speeds up review	Greatly slows review speed	Somewhat slows review speed	Somewhat slows review speed		Sometimes
481	54991860	Complete	2014-06-06 21:46:12	2014-06-06 22:00:07	Indonesia	Lower-middle-income	East Asia and Pacific		185	[1, 2, 3, 4, 5, 6, 7, 8]	00:13:55	101.128.105.154	Yes	Male	21-30 years old	Private	Private	Research institute	Indonesia	Between 11-20	12	3	10	10	4	4	No, "fast" and "slow" reviews have EQUAL review quality	9	Yes	No		Neither	Neither	Jeopardize	The editor		No impact	No impact	No impact	No impact	Somewhat slows review speed	Somewhat speeds up review	Greatly speeds up review	Greatly speeds up review	Somewhat slows review speed	Greatly slows review speed	Greatly slows review speed	Who the authors are (if they are known to the reviewer or i the field) the review is perhaps faster.	Sometimes
24	53477898	Complete	2014-05-22 04:33:28	2014-05-22 04:45:24	France	High-income economies	European		169	[1, 2, 3, 4, 5, 6, 7, 8]	00:11:56	192.134.152.158	Yes	Female	31-40 years old	Academia - research only	NGO or non-profit organization		France	Between 5-10		5	7	10	4	4	No opinion	10	Yes	No		No opinion	Neither	No influence	Other, please specify...	Managing editors and limiting the time since reviewer receives paper to send a review	Somewhat speeds up review	No impact	No impact	No impact	No impact	No impact	Somewhat speeds up review	No impact	Somewhat slows review speed	Somewhat slows review speed	Somewhat slows review speed		Sometimes
97	53484586	Complete	2014-05-22 06:32:53	2014-05-22 06:52:30	United Kingdom	High-income economies	United Kingdom		269	[1, 2, 3, 4, 5, 6, 7, 8]	00:19:35	157.140.127.156	Yes	Female	31-40 years old	Academia - research only	Academia		United Kingdom	5 or less		10	8	12	4	8	No, "fast" and "slow" reviews have EQUAL review quality	10	Yes	No		Rejected	Neither	No influence	The referees/reviewers		Somewhat slows review speed	Somewhat slows review speed	Greatly slows review speed	No impact	Somewhat slows review speed	Greatly slows review speed	Somewhat slows review speed	Greatly slows review speed	Greatly slows review speed	Greatly slows review speed	Greatly slows review speed		Yes
151	53491062	Complete	2014-05-22 08:42:48	2014-05-22 08:54:56	Italy	High-income economies	European		190	[1, 2, 3, 4, 5, 6, 7, 8]	00:12:08	151.100.35.56	Yes	Male	21-30 years old	Graduate student/postdoc	Student		Italy	Between 11-20		6	8	10	4	3	No opinion	10	Yes	No		Neither	Neither	No influence	The editor		Greatly speeds up review	Somewhat speeds up review	Somewhat speeds up review	No impact	Greatly slows review speed	Greatly speeds up review	No impact	No impact	No impact	Somewhat slows review speed	Somewhat slows review speed		Yes
157	53492452	Complete	2014-05-22 08:58:31	2014-05-22 09:08:00	South Carolina	High-income economies	North America		274	[1, 2, 3, 4, 5, 6, 7, 8]	00:09:29	199.133.28.206	Yes	Male	31-40 years old	Governmental or state agency	Governmental or state agency		United States	Between 11-20		4	6	8	4	4	No, "fast" and "slow" reviews have EQUAL review quality	10	No	No		Neither	Neither	No opinion	The editor		Somewhat slows review speed	Somewhat slows review speed	No impact	No impact	No impact	No impact	Greatly slows review speed	Greatly speeds up review	Somewhat slows review speed	Greatly slows review speed	Somewhat slows review speed		Yes
185	53511678	Complete	2014-05-22 10:34:01	2014-05-22 10:55:07	Sweden	High-income economies	European		128	[1, 2, 3, 4, 5, 6, 7, 8]	00:21:06	91.103.36.0	Yes	Male	51-64 years old	NGO or non-profit organization	NGO or non-profit organization		Brazil	Between 21-50	40		1	8	3	5	No, "fast" and "slow" reviews have EQUAL review quality	10	Yes	Threatened	26	Neither	Neither	Improve/Benefit	The editor		No impact	No impact	No impact	No impact	No impact	Somewhat speeds up review	Somewhat slows review speed	Greatly speeds up review	Somewhat slows review speed	Greatly slows review speed	Greatly slows review speed		Yes
189	53513156	Complete	2014-05-22 10:43:03	2014-05-22 10:50:29	Canada	High-income economies	North America		138	[1, 2, 3, 4, 5, 6, 7, 8]	00:07:24	173.179.252.205	Yes	Male	31-40 years old	Graduate student/postdoc	Student		Canada	Between 5-10	12	5	6	7	4	4	No, "fast" and "slow" reviews have EQUAL review quality	10	Yes	No		No opinion	Neither	No influence	The referees/reviewers		Somewhat speeds up review	Somewhat speeds up review	Somewhat speeds up review	Somewhat speeds up review	Somewhat slows review speed	Greatly speeds up review	Greatly speeds up review	No impact	Somewhat speeds up review	Somewhat slows review speed	Greatly slows review speed		Sometimes
190	53513194	Complete	2014-05-22 10:43:20	2014-05-22 11:10:24	United Kingdom	High-income economies	United Kingdom		294	[1, 2, 3, 4, 5, 6, 7, 8]	00:27:03	129.234.132.151	Yes	Female	41-50 years old	Graduate student/postdoc	Student		United Kingdom	Between 21-50	12	5	8	12	5	6	No opinion	10	Yes	No		Neither	Neither	No influence	The referees/reviewers		No impact	No impact	No impact	No impact	Somewhat slows review speed	No impact	Somewhat speeds up review	Greatly speeds up review	Greatly slows review speed	Greatly slows review speed	Greatly slows review speed		Sometimes
206	53520242	Complete	2014-05-22 11:39:03	2014-05-22 11:48:06	Texas	High-income economies	North America		280	[1, 2, 3, 4, 5, 6, 7, 8]	00:09:03	107.211.138.225	Yes	Female	21-30 years old	Academia - research only	Academia		United States	Between 5-10	12	3	6	8	2	4	No, "fast" and "slow" reviews have EQUAL review quality	10	Yes	No		Neither	Neither	No influence	The referees/reviewers		Somewhat speeds up review	No impact	No impact	No impact	No impact	Somewhat speeds up review	Greatly slows review speed	Somewhat speeds up review	Somewhat slows review speed	Somewhat slows review speed	Greatly slows review speed		Sometimes
208	53521290	Complete	2014-05-22 11:49:21	2014-05-22 12:06:52	Portugal	High-income economies	European		243	[1, 2, 3, 4, 5, 6, 7, 8]	00:17:31	193.136.147.162	Yes	Male	41-50 years old	Academia - research and teaching	Academia		Portugal	Between 21-50	48	4	12	20	4	4	No, "fast" and "slow" reviews have EQUAL review quality	10	Yes	Withdrew	20	Neither	Neither	Improve/Benefit	The editor		No impact	No impact	No impact	Somewhat speeds up review	No impact	Somewhat speeds up review	Somewhat speeds up review	Somewhat speeds up review	Somewhat slows review speed	Somewhat slows review speed	Somewhat slows review speed	Prestige of researcher and of institution to which he/she belongs	Sometimes
233	53533602	Complete	2014-05-22 13:13:12	2014-05-22 13:27:10	Arizona	High-income economies	North America		280	[1, 2, 3, 4, 5, 6, 7, 8]	00:13:50	149.169.140.227	Yes	Male	31-40 years old	Graduate student/postdoc	Student		United States	Between 5-10	12	2	4	6	2	3	No, "fast" and "slow" reviews have EQUAL review quality	10	Yes	No		Neither	Neither	No influence	The editor		Somewhat speeds up review	No impact	No impact	No impact	No impact	Greatly speeds up review	Somewhat slows review speed	Greatly speeds up review	Somewhat slows review speed	Greatly slows review speed	Greatly slows review speed		Yes
235	53544408	Complete	2014-05-22 13:40:04	2014-05-22 14:08:57	Ecuador	Upper-middle-income	Latin America and the Caribbean		160	[1, 2, 3, 4, 5, 6, 7, 8]	00:28:47	192.188.53.215	Yes	Male	51-64 years old	Academia - research and teaching	Academia		Ecuador	Between 11-20	50	2	8	10	4	4	No opinion	10	Yes	Threatened	20	Neither	Neither	No influence	The referees/reviewers		Somewhat speeds up review	No impact	No impact	No impact	Somewhat slows review speed	No impact	No impact	Greatly speeds up review	No impact	Greatly slows review speed	Greatly slows review speed		Yes
247	53559716	Complete	2014-05-22 16:03:17	2014-05-22 16:14:02	Chile	High-income economies	Latin America and the Caribbean		139	[1, 2, 3, 4, 5, 6, 7, 8]	00:10:43	200.54.114.19	Yes	Male	41-50 years old	Academia - research and teaching	Academia		Chile	Greater than 50	52	1	20	30	3	8	No, "fast" and "slow" reviews have EQUAL review quality	10	Yes	Threatened	30	Rejected	Neither	No influence	The referees/reviewers		No impact	No impact	No impact	No impact	No impact	Somewhat speeds up review	No impact	Somewhat speeds up review	Somewhat slows review speed	Somewhat slows review speed	Somewhat slows review speed		Yes
307	53709570	Complete	2014-05-23 07:35:32	2014-05-23 07:49:10	Brazil	Upper-middle-income	Latin America and the Caribbean		126	[1, 2, 3, 4, 5, 6, 7, 8]	00:13:37	187.16.188.136	Yes	Male	31-40 years old	Academia - research and teaching	Academia		Brazil	Between 21-50	36	8	20	28	6	6	No opinion	10	Yes	Withdrew	20	Neither	Neither	No influence	The referees/reviewers		Somewhat slows review speed	No impact	No impact	Somewhat slows review speed	No impact	Greatly slows review speed	Somewhat slows review speed	Somewhat slows review speed	No impact	Greatly slows review speed	Greatly slows review speed		Sometimes
333	53813724	Complete	2014-05-25 03:59:39	2014-05-25 04:07:26	Italy	High-income economies	European		185	[1, 2, 3, 4, 5, 6, 7, 8]	00:07:47	93.58.228.193	Yes	Male	21-30 years old	Graduate student/postdoc	Student		Italy	Between 5-10	8	2	4	4	2	2	No, "fast" and "slow" reviews have EQUAL review quality	10	No	No		Rejected	Neither	Jeopardize	The editor		Somewhat speeds up review	No impact	No impact	No impact	Somewhat slows review speed	Somewhat speeds up review	Somewhat slows review speed	Somewhat slows review speed	No impact	Greatly slows review speed	Greatly slows review speed		Sometimes
350	53886694	Complete	2014-05-26 13:21:49	2014-05-26 13:33:32	Brazil	Upper-middle-income	Latin America and the Caribbean		134	[1, 2, 3, 4, 5, 6, 7, 8]	00:11:42	200.235.139.2	Yes	Male	51-64 years old	Academia - research and teaching	Academia		Brazil	Greater than 50	24	1	8	15	2	8	No, "fast" and "slow" reviews have EQUAL review quality	10	Yes	Withdrew	16	Neither	Neither	No influence	The referees/reviewers		Somewhat speeds up review	No impact	No impact	Greatly speeds up review	Somewhat slows review speed	Somewhat speeds up review	No impact	Somewhat speeds up review	No impact	Greatly slows review speed	Greatly slows review speed		Yes
354	53909836	Complete	2014-05-26 17:59:09	2014-05-26 19:07:32	New Zealand	High-income economies	Australia/NZ		233	[1, 2, 3, 4, 5, 6, 7, 8]	01:08:23	103.240.53.52	Yes	Male	41-50 years old	Academia - research and teaching	Academia		New Zealand	Greater than 50	65	2	6	12	2	4	No, "fast" and "slow" reviews have EQUAL review quality	10	Yes	Threatened		Neither	Neither	No influence	The referees/reviewers		No impact	No impact	No impact	No impact	Somewhat slows review speed	No impact	Somewhat speeds up review	Somewhat speeds up review	Somewhat slows review speed	Somewhat slows review speed	Somewhat slows review speed		Sometimes
364	54019832	Complete	2014-05-27 16:18:36	2014-05-27 16:36:59	South Africa	Upper-middle-income	Sub-Saharan Africa		271	[1, 2, 3, 4, 5, 6, 7, 8]	00:18:21	41.48.191.241	Yes	Male	31-40 years old	Governmental or state agency	Governmental or state agency		South Africa	Greater than 50	32	3	9	8	3	6	No opinion	10	Yes	Threatened	16	Neither	Rejected	No opinion	The editor		No impact	No impact	No impact	Greatly speeds up review	No impact	Somewhat speeds up review	No impact	Greatly speeds up review	Somewhat slows review speed	Greatly slows review speed	Greatly slows review speed		Sometimes
365	54040316	Complete	2014-05-27 17:05:50	2014-05-27 17:29:35	New Zealand	High-income economies	Australia/NZ		107	[1, 2, 3, 4, 5, 6, 7, 8]	00:23:44	132.181.235.96	Yes	Male	51-64 years old	Academia - research only	Academia		Australia	Greater than 50	20	4	9	5	3	3	Yes, fast reviews have HIGHER review quality	10	Yes	Withdrew		Rejected	Accepted	No influence	The referees/reviewers		Somewhat speeds up review	No impact	No impact	No impact	Somewhat slows review speed	Greatly speeds up review	Somewhat speeds up review	Somewhat speeds up review	Greatly slows review speed	Greatly slows review speed	Greatly slows review speed	While editors try to find suitable reviewers in practice there is a relatively small pool of reviewers who can be relied on to do useful reviews. Recently graduated PhD candidates should be avoided. I am an associate editor on 5 journals and am convinced that there is substantial reviewer fatigue out there as the number of publications has grown annually as have the number of journals.	Yes
458	54672800	Complete	2014-06-04 02:29:22	2014-06-04 02:45:40	Switzerland	High-income economies	European		146	[1, 2, 3, 4, 5, 6, 7, 8]	00:09:01	193.134.202.252	Yes	Female	41-50 years old	Academia - research and teaching	Academia		Canada	Between 21-50	16	4	8	10	4	3	No opinion	10	Yes	No		Neither	Neither	No influence	The referees/reviewers		No impact	No impact	No impact	No impact	Somewhat slows review speed	No impact	Greatly speeds up review	Somewhat speeds up review	Greatly slows review speed	Greatly slows review speed	Greatly slows review speed		Sometimes
477	54979470	Complete	2014-06-06 17:08:59	2014-06-06 17:14:45	Quebec	High-income economies	North America		131	[1, 2, 3, 4, 5, 6, 7, 8]	00:05:45	184.161.85.121	Yes	Male	31-40 years old	Graduate student/postdoc	Student		Canada	Between 5-10	10	4	6	7	4	5	No, "fast" and "slow" reviews have EQUAL review quality	10	Yes	No		Neither	Neither	No influence	The referees/reviewers		Somewhat slows review speed	No impact	No impact	No impact	Somewhat slows review speed	Somewhat speeds up review	Greatly slows review speed	Somewhat speeds up review	Somewhat speeds up review	Somewhat slows review speed	Somewhat slows review speed		Yes
487	55061836	Complete	2014-06-08 12:34:19	2014-06-08 12:46:01	South Africa	Upper-middle-income	Sub-Saharan Africa		279	[1, 2, 3, 4, 5, 6, 7, 8]	00:11:41	196.38.103.34	Yes	Male	21-30 years old	Graduate student/postdoc	Student		United States	Between 11-20	19	2	12	13	4	6	No, "fast" and "slow" reviews have EQUAL review quality	10	Yes	No		Rejected	Neither	No influence	The referees/reviewers		No impact	No impact	Somewhat speeds up review	No impact	Somewhat slows review speed	Greatly speeds up review	No impact	No impact	Greatly slows review speed	Greatly slows review speed	Greatly slows review speed	If a person has an "in" with the journal. In other words, subjectivity and preferential treatment increase speed	Yes
515	55131892	Complete	2014-06-09 13:52:29	2014-06-09 14:19:41	Colorado	High-income economies	North America		286	[1, 2, 3, 4, 5, 6, 7, 8]	00:27:12	164.159.59.2	Yes	Male	21-30 years old	Governmental or state agency	Governmental or state agency		United States	5 or less	8	6	7	8	3	4	No, "fast" and "slow" reviews have EQUAL review quality	10	Yes	No		Neither	Neither	No influence	The referees/reviewers		No impact	No impact	No impact	No impact	Somewhat slows review speed	No impact	Somewhat speeds up review	Somewhat speeds up review	Somewhat slows review speed	Somewhat slows review speed	Somewhat slows review speed		Never
525	55172972	Complete	2014-06-10 02:23:56	2014-06-10 02:35:23	Zimbabwe	Low-income	Sub-Saharan Africa		290	[1, 2, 3, 4, 5, 6, 7, 8]	00:11:27	197.211.219.132	Yes	Male	31-40 years old	Academia - research only	Academia		Zimbabwe	Between 21-50	20	3	8	12	4	3	No, "fast" and "slow" reviews have EQUAL review quality	10	No	No		Neither	Neither	No influence	The editor		No impact	No impact	No impact	No impact	Somewhat slows review speed	Greatly speeds up review	Somewhat slows review speed	No impact	No impact	Somewhat slows review speed	Somewhat slows review speed		Sometimes
542	55245148	Complete	2014-06-10 15:28:28	2014-06-10 15:56:01	Switzerland	High-income economies	European		256	[1, 2, 3, 4, 5, 6, 7, 8]	00:27:33	188.155.171.39	Yes	Male	31-40 years old	Academia - research and teaching	Academia		Switzerland	Between 11-20	24	6	12	9	4	6	No, "fast" and "slow" reviews have EQUAL review quality	10	Yes	No		Neither	Neither	No influence	The editor		Somewhat slows review speed	No impact	Somewhat slows review speed	Somewhat slows review speed	Greatly slows review speed	No impact	Somewhat speeds up review	Somewhat speeds up review	Greatly slows review speed	Somewhat slows review speed	Greatly slows review speed		Yes
558	55293966	Complete	2014-06-11 03:40:58	2014-06-11 04:06:53	United Kingdom	High-income economies	United Kingdom		279	[1, 2, 3, 4, 5, 6, 7, 8]	00:25:54	192.171.183.168	Yes	Female	41-50 years old	Governmental or state agency	Governmental or state agency		United Kingdom	Between 21-50	20	1	10	16	1	8	Yes, fast reviews have LOWER review quality	10	Yes	No		Rejected	Neither	No influence	The referees/reviewers		Somewhat slows review speed	Somewhat slows review speed	Somewhat slows review speed	Somewhat slows review speed	Somewhat slows review speed	Greatly speeds up review	Somewhat speeds up review	Greatly speeds up review	Greatly slows review speed	Somewhat slows review speed	Greatly slows review speed	Sort of covered by above but if the results are contrary to current opinion, in a new and controversial area of study or inter/cross disciplines then the review will be slowed, it may be harder to find reviewers and the reviewers are more cautious to endorse.	Sometimes
559	55295326	Complete	2014-06-11 04:08:44	2014-06-11 04:25:51	China	Upper-middle-income	East Asia and Pacific		145	[1, 2, 3, 4, 5, 6, 7, 8]	00:17:06	159.226.67.135	Yes	Male	41-50 years old	Academia - research and teaching	Academia		China	Between 21-50	49	1	4	8	4	4	No, "fast" and "slow" reviews have EQUAL review quality	10	Yes	No		Neither	Neither	No influence	The referees/reviewers		Somewhat speeds up review	Somewhat speeds up review	No impact	Somewhat speeds up review	Somewhat slows review speed	Somewhat speeds up review	Somewhat slows review speed	Somewhat speeds up review	No impact	No impact	Greatly slows review speed		Sometimes
563	55319958	Complete	2014-06-11 11:05:47	2014-06-11 11:27:34	United Kingdom	High-income economies	United Kingdom		279	[1, 2, 3, 4, 5, 6, 7, 8]	00:21:47	212.36.58.50	Yes	Female	41-50 years old	NGO or non-profit organization	NGO or non-profit organization		United Kingdom	5 or less	52	4	8	6	4	4	No, "fast" and "slow" reviews have EQUAL review quality	10	No	Threatened	24	Neither	Neither	No influence	The editor		Somewhat slows review speed	No impact	No impact	No impact	Greatly slows review speed	Somewhat slows review speed	Somewhat slows review speed	Somewhat speeds up review	Greatly slows review speed	Greatly slows review speed	Greatly slows review speed		Sometimes
584	55667906	Complete	2014-06-16 10:51:58	2014-06-16 11:01:25	District of Columbia	High-income economies	North America		283	[1, 2, 3, 4, 5, 6, 7, 8]	00:09:27	166.4.176.106	Yes	Female	51-64 years old	Governmental or state agency	Governmental or state agency		United States	Greater than 50	24	2	6	10	2	4	No, "fast" and "slow" reviews have EQUAL review quality	10	Yes	Threatened	20	Neither	Neither	No influence	The editor		No impact	No impact	No impact	No impact	No impact	Somewhat slows review speed	Greatly speeds up review	Somewhat speeds up review	Somewhat slows review speed	Somewhat slows review speed	Somewhat slows review speed	Reviewers generally meet deadlines; timely review requires reasonable deadline and followup by editor	Yes
592	55747780	Incomplete	2014-06-17 04:28:55	2014-06-17 04:41:25	Israel	Upper-middle-income	Middle East and North Africa		115	[1, 2, 3, 4, 5]	00:12:30	46.19.85.65	Yes	Female	51-64 years old	Academia - research and teaching	Academia		Israel	Between 21-50	48	8	12	16	8	12	No, "fast" and "slow" reviews have EQUAL review quality	10	Yes	Withdrew	24	No opinion	No opinion
616	55882024	Complete	2014-06-18 09:22:44	2014-06-18 09:37:46	British Columbia	High-income economies	North America		146	[1, 2, 3, 4, 5, 6, 7, 8]	00:15:01	154.20.115.222	Yes	Male	31-40 years old	Academia - research and teaching	Academia		Canada	Between 11-20	12	4	6	8	3	2	No, "fast" and "slow" reviews have EQUAL review quality	10	Yes	No		Neither	Neither	No influence	The referees/reviewers		Somewhat speeds up review	No impact	Somewhat speeds up review	Somewhat speeds up review	No impact	Somewhat speeds up review	Somewhat speeds up review	Somewhat speeds up review	No impact	Greatly slows review speed	Greatly slows review speed		Sometimes
624	55887356	Complete	2014-06-18 10:13:37	2014-06-18 10:23:03	Kentucky	High-income economies	North America		273	[1, 2, 3, 4, 5, 6, 7, 8]	00:08:53	75.81.247.95	Yes	Female	31-40 years old	Graduate student/postdoc	Student		United States	5 or less	16	6	12	16	6	4	No, "fast" and "slow" reviews have EQUAL review quality	10	Yes	No		Neither	Neither	No influence	The referees/reviewers		Somewhat speeds up review	No impact	No impact	No impact	No impact	No impact	Greatly slows review speed	Somewhat speeds up review	Somewhat slows review speed	No impact	Greatly slows review speed		Yes
627	55889788	Complete	2014-06-18 10:35:35	2014-06-18 10:40:17	Tennessee	High-income economies	North America		302	[1, 2, 3, 4, 5, 6, 7, 8]	00:04:41	160.36.130.209	Yes	Male	Prefer not to say	Academia - research only	Academia		United States	Between 11-20	12	5	8	15	3	4	No, "fast" and "slow" reviews have EQUAL review quality	10	Yes	No		Neither	Accepted	No influence	The referees/reviewers		Somewhat speeds up review	Somewhat speeds up review	Somewhat speeds up review	Somewhat speeds up review	Somewhat slows review speed	No impact	No impact	Greatly speeds up review	No impact	Somewhat slows review speed	Somewhat slows review speed		Yes
4	53474918	Complete	2014-05-22 03:49:42	2014-05-22 04:04:32	Spain	High-income economies	European		254	[1, 2, 3, 4, 5, 6, 7, 8]	00:14:48	150.214.128.71	Yes	Male	21-30 years old	Graduate student/postdoc	NGO or non-profit organization		Spain	Between 5-10		4	12	12	4	8	No, "fast" and "slow" reviews have EQUAL review quality	12	Yes	No		Rejected	Accepted	No influence	The referees/reviewers		Greatly speeds up review	Greatly speeds up review	Somewhat speeds up review	Somewhat speeds up review	Somewhat slows review speed	Somewhat slows review speed	No impact	Somewhat speeds up review	Greatly slows review speed	Greatly slows review speed	Greatly slows review speed		Sometimes
44	53480094	Complete	2014-05-22 05:07:45	2014-05-22 05:28:18	Switzerland	High-income economies	European		255	[1, 2, 3, 4, 5, 6, 7, 8]	00:20:33	80.238.189.216	Yes	Male	41-50 years old	NGO or non-profit organization	NGO or non-profit organization		Switzerland	Greater than 50		6	15	8	2	4	No, "fast" and "slow" reviews have EQUAL review quality	12	Yes	Threatened	24	Accepted	Rejected	Jeopardize	The editor		No impact	No impact	Somewhat slows review speed	No impact	Somewhat slows review speed	Somewhat speeds up review	Greatly slows review speed	Somewhat speeds up review	Somewhat slows review speed	Greatly slows review speed	Greatly slows review speed	smart electronic submission system speeds up review	Yes
64	53482060	Complete	2014-05-22 05:35:52	2014-05-22 05:53:35	India	Lower-middle-income	South Asia		181	[1, 2, 3, 4, 5, 6, 7, 8]	00:17:42	115.248.84.189	Yes	Female	31-40 years old	Governmental or state agency	Governmental or state agency		India	Between 11-20		3	8	8	3	5	No, "fast" and "slow" reviews have EQUAL review quality	12	Yes	Threatened	16	Neither	Neither	No influence	The editor		No impact	No impact	No impact	Somewhat speeds up review	Somewhat slows review speed	Somewhat speeds up review	Somewhat slows review speed	Greatly speeds up review	Somewhat slows review speed	Somewhat slows review speed	Greatly slows review speed		Sometimes
75	53483156	Complete	2014-05-22 05:58:52	2014-05-22 06:12:56	Italy	High-income economies	European		201	[1, 2, 3, 4, 5, 6, 7, 8]	00:14:04	193.106.183.2	Yes	Male	41-50 years old	Academia - research and teaching	Academia		Italy	Between 21-50		1	8		4	12	Yes, fast reviews have LOWER review quality	12	No	No		No opinion	No opinion	No influence	The editor		Somewhat speeds up review	No impact	No impact	No impact	Somewhat slows review speed	Somewhat speeds up review	Somewhat speeds up review	Somewhat speeds up review	Somewhat slows review speed	Somewhat slows review speed	Greatly slows review speed		Never
80	53483396	Complete	2014-05-22 06:04:48	2014-05-22 06:18:03	New Zealand	High-income economies	Australia/NZ		227	[1, 2, 3, 4, 5, 6, 7, 8]	00:13:15	118.93.226.121	Yes	Male	31-40 years old	NGO or non-profit organization	NGO or non-profit organization		New Zealand	Between 11-20		8	12	12	4	6	No, "fast" and "slow" reviews have EQUAL review quality	12		No		Neither	Neither	No influence	The editor		Somewhat speeds up review	Somewhat speeds up review	Somewhat speeds up review	Greatly speeds up review	Somewhat slows review speed	Somewhat speeds up review	Somewhat slows review speed	Somewhat speeds up review	Somewhat slows review speed	Somewhat slows review speed	Greatly slows review speed		Yes
82	53483472	Complete	2014-05-22 06:05:55	2014-05-22 06:20:45	Poland	High-income economies	European		245	[1, 2, 3, 4, 5, 6, 7, 8]	00:14:50	212.33.91.82	Yes	Male	41-50 years old	Academia - research and teaching	Academia		Poland	Between 21-50		3	6	10	4	6	No, "fast" and "slow" reviews have EQUAL review quality	12	Yes	No		No opinion	Neither	No influence	Journal staff		Somewhat slows review speed	No impact	No impact	No impact	Somewhat slows review speed	Somewhat speeds up review	No impact	No impact	Somewhat speeds up review	Greatly slows review speed	Greatly slows review speed		Sometimes
83	53483518	Complete	2014-05-22 06:07:37	2014-05-22 07:41:23	Germany	High-income economies	European		174	[1, 2, 3, 4, 5, 6, 7, 8]	01:33:46	134.176.155.17	Yes	Female	31-40 years old	Academia - research and teaching	Academia		Germany	Between 5-10		8	10	12	4	3	No, "fast" and "slow" reviews have EQUAL review quality	12	Yes	No		Neither	Rejected	No influence	Other, please specify...	All of them	Somewhat speeds up review	No impact	No impact	Somewhat speeds up review	Somewhat slows review speed	Somewhat speeds up review	Somewhat speeds up review	Somewhat speeds up review	Somewhat slows review speed	Somewhat slows review speed	Somewhat slows review speed		Sometimes
90	53484156	Complete	2014-05-22 06:21:31	2014-05-22 06:46:34	South Africa	Upper-middle-income	Sub-Saharan Africa		259	[1, 2, 3, 4, 5, 6, 7, 8]	00:25:03	168.172.0.254	Yes	Male	41-50 years old	Academia - research and teaching	Academia		South Africa	Between 21-50		8	6	8	4	5	No, "fast" and "slow" reviews have EQUAL review quality	12	Yes	No		Accepted	Neither	No influence	The referees/reviewers		Greatly speeds up review	Somewhat speeds up review	No impact	Somewhat speeds up review	Somewhat slows review speed	Somewhat slows review speed	Somewhat speeds up review	Somewhat speeds up review	Greatly slows review speed	Somewhat slows review speed	Greatly slows review speed		Yes
105	53485170	Complete	2014-05-22 06:47:52	2014-05-22 07:01:33	Connecticut	High-income economies	North America		128	[1, 2, 3, 4, 5, 6, 7, 8]	00:13:40	71.9.157.162	Yes	Male	31-40 years old	Academia - research and teaching	Academia		Brazil	Between 21-50		1	10	5	2	2	No, "fast" and "slow" reviews have EQUAL review quality	12	Yes	No		Neither	Neither	No influence	The referees/reviewers		No impact	No impact	Somewhat slows review speed	No impact	No impact	No impact	No impact	No impact	Somewhat speeds up review	Somewhat slows review speed	Somewhat slows review speed		Yes
110	53485278	Complete	2014-05-22 06:50:49	2014-05-22 06:59:31	Finland	High-income economies	European		166	[1, 2, 3, 4, 5, 6, 7, 8]	00:08:41	128.214.173.46	Yes	Male	41-50 years old	Academia - research and teaching	Academia		Finland	Greater than 50		1	9	10	4	5	No, "fast" and "slow" reviews have EQUAL review quality	12	No	Withdrew	12	No opinion	Neither	No influence	Journal staff		Somewhat speeds up review	No impact	No impact	No impact	Somewhat slows review speed	No impact	Somewhat slows review speed	Greatly speeds up review	Greatly slows review speed	Greatly slows review speed	Greatly slows review speed		Sometimes
115	53485538	Complete	2014-05-22 06:57:30	2014-05-22 07:04:13	Australia	High-income economies	Australia/NZ		107	[1, 2, 3, 4, 5, 6, 7, 8]	00:06:43	115.64.124.34	Yes	Male	31-40 years old	Academia - research and teaching	Academia		Australia	Between 11-20		3	3	5	3	3	No, "fast" and "slow" reviews have EQUAL review quality	12	Yes	No		Neither	Neither	No influence	The referees/reviewers		No impact	No impact	No impact	No impact		No impact	No impact	Somewhat speeds up review	Greatly slows review speed	Somewhat slows review speed	Greatly slows review speed		Never
119	53486146	Complete	2014-05-22 07:10:53	2014-05-22 07:26:57	Australia	High-income economies	Australia/NZ		123	[1, 2, 3, 4, 5, 6, 7, 8]	00:16:04	125.254.89.10	Yes	Male	65 years old or older	Academia - research only	Academia		Australia	Greater than 50		2	6	8	1	4	No, "fast" and "slow" reviews have EQUAL review quality	12	Yes	No		Neither	Rejected	No influence	The referees/reviewers		No impact	No impact	No impact	No impact	Somewhat slows review speed	Somewhat speeds up review	Somewhat slows review speed	Somewhat speeds up review	Somewhat slows review speed	Somewhat slows review speed	Greatly slows review speed		Never
136	53488660	Complete	2014-05-22 08:03:53	2014-05-22 08:14:51	United Kingdom	High-income economies	United Kingdom		298	[1, 2, 3, 4, 5, 6, 7, 8]	00:10:58	192.171.183.73	Yes	Male	51-64 years old	Academia - research only	Academia		United Kingdom	Greater than 50		3	6	10	4	4	No, "fast" and "slow" reviews have EQUAL review quality	12	Yes	No		Neither	Neither	No influence	The referees/reviewers		No impact	No impact	No impact	No impact	Somewhat slows review speed	No impact	No impact	Somewhat speeds up review	No impact	Somewhat slows review speed	Somewhat slows review speed		Sometimes
137	53488688	Complete	2014-05-22 08:04:29	2014-05-22 08:45:09	Finland	High-income economies	European		160	[1, 2, 3, 4, 5, 6, 7, 8]	00:40:38	193.166.21.102	Yes	Male	51-64 years old	Governmental or state agency	Governmental or state agency		Finland	Greater than 50		3	8	8	3	5	No, "fast" and "slow" reviews have EQUAL review quality	12	Yes	No		Neither	Neither	No influence	The referees/reviewers		Somewhat slows review speed	No impact	No impact	No impact	Greatly slows review speed	Somewhat speeds up review	Somewhat slows review speed	Greatly speeds up review	Greatly slows review speed	Somewhat slows review speed	Somewhat slows review speed	I have interpreted this point as follows. Length of paper: the longer the slower the review.	Sometimes
141	53489068	Complete	2014-05-22 08:11:42	2014-05-22 08:39:48	Nigeria	Lower-middle-income	Sub-Saharan Africa		230	[1, 2, 3, 4, 5, 6, 7, 8]	00:28:05	41.206.11.23	Yes	Male	41-50 years old	Academia - research and teaching	Academia		Nigeria	Between 21-50		36	54	27	12	8	No, "fast" and "slow" reviews have EQUAL review quality	12	Yes	Withdrew	54	Neither	Neither	No influence	The editor		No impact	No impact	Greatly slows review speed	No impact	Greatly slows review speed	Greatly speeds up review	Greatly speeds up review	Greatly speeds up review	Greatly speeds up review	Greatly slows review speed	Greatly slows review speed	Consistent reminder of reviewers	Yes
145	53489766	Complete	2014-05-22 08:23:18	2014-05-22 08:51:59	Slovakia	High-income economies	European		265	[1, 2, 3, 4, 5, 6, 7, 8]	00:26:14	194.160.171.66	Yes	Male	51-64 years old	Academia - research and teaching	Academia		Slovakia	Greater than 50		3	14	16	3	4	No, "fast" and "slow" reviews have EQUAL review quality	12	Yes	Withdrew	52	Neither	Neither	No influence	The referees/reviewers		Somewhat speeds up review	No impact	No impact	Somewhat speeds up review	No impact	No impact	Somewhat speeds up review	No impact	Somewhat slows review speed	Greatly slows review speed	Greatly slows review speed		Sometimes
146	53490180	Complete	2014-05-22 08:30:07	2014-05-22 08:44:52					120	[1, 2, 3, 4, 5, 6, 7, 8]	00:14:45	10.25.48.208	Yes	Male	31-40 years old	Governmental or state agency	Governmental or state agency		Brazil	Between 21-50		30	12	12	4	4	No, "fast" and "slow" reviews have EQUAL review quality	12	Yes	No		Accepted	Rejected	No influence	The referees/reviewers		Greatly speeds up review	No impact	Somewhat slows review speed	Somewhat speeds up review	Greatly slows review speed	Somewhat slows review speed	Greatly slows review speed	No impact	Somewhat slows review speed	Greatly slows review speed	Greatly slows review speed		Yes
148	53490444	Complete	2014-05-22 08:34:10	2014-05-22 08:41:44	Illinois	High-income economies	North America		299	[1, 2, 3, 4, 5, 6, 7, 8]	00:07:34	24.148.83.62	Yes	Female	51-64 years old	Academia - research and teaching	Academia		United States	Greater than 50		3	12	12	3	4	No opinion	12	No	No		Neither	Neither	No influence	The referees/reviewers		No impact	No impact	No impact	No impact	Somewhat slows review speed	Somewhat speeds up review	Somewhat speeds up review	Somewhat speeds up review	Somewhat slows review speed	Somewhat slows review speed	Greatly slows review speed		Sometimes
153	53491804	Complete	2014-05-22 08:50:46	2014-05-22 09:03:26	Brazil	Upper-middle-income	Latin America and the Caribbean		113	[1, 2, 3, 4, 5, 6, 7, 8]	00:12:39	177.105.17.72	Yes	Male	21-30 years old	Academia - research only	Academia		Brazil	Between 5-10		4	4	4	4	3	Yes, fast reviews have LOWER review quality	12	Yes	Threatened	24	Accepted	Accepted	No influence	The referees/reviewers		Greatly speeds up review	Greatly speeds up review	Somewhat slows review speed	Somewhat speeds up review	No impact	Somewhat speeds up review	Somewhat slows review speed	Greatly slows review speed	Somewhat slows review speed	Greatly slows review speed	Somewhat slows review speed		Sometimes
160	53492634	Complete	2014-05-22 09:00:48	2014-05-22 09:12:16	Arizona	High-income economies	North America		300	[1, 2, 3, 4, 5, 6, 7, 8]	00:11:28	209.203.84.144	Yes	Male	41-50 years old	Academia - research and teaching	Academia		United States	Between 21-50		3		6	4	6	No opinion	12	Yes	Threatened		Neither	Rejected	Jeopardize	The referees/reviewers		Somewhat speeds up review	No impact	No impact	Somewhat speeds up review	No impact	Somewhat speeds up review	Somewhat speeds up review	Somewhat speeds up review	No impact	Somewhat slows review speed	Somewhat speeds up review		No opinion
164	53492760	Complete	2014-05-22 09:02:20	2014-05-22 09:26:17	Brazil	Upper-middle-income	Latin America and the Caribbean		134	[1, 2, 3, 4, 5, 6, 7, 8]	00:23:55	177.20.130.8	Yes	Female	21-30 years old	Graduate student/postdoc	Student		Brazil	5 or less		8	8	10	4	4	No, "fast" and "slow" reviews have EQUAL review quality	12	No	Withdrew	16	Neither	No opinion	No opinion	Other, please specify...		No impact	No impact	No impact	No impact	Somewhat slows review speed	Somewhat speeds up review	Somewhat speeds up review	Somewhat speeds up review	No impact	Greatly slows review speed	Greatly slows review speed	Finding reviewers that accept to review the papers - for journals having low impact factor and prestige	Sometimes
165	53493474	Complete	2014-05-22 09:10:22	2014-05-23 03:20:55	Denmark	High-income economies	European		152	[1, 2, 3, 4, 5, 6, 7, 8]	18:10:33	130.225.98.245	Yes	Female	31-40 years old	Graduate student/postdoc	Student		Denmark	Between 5-10		4	8	16	4	4	No, "fast" and "slow" reviews have EQUAL review quality	12	No	No		Rejected	Neither	No influence	The referees/reviewers		No impact	No impact	Greatly speeds up review	Greatly speeds up review	Somewhat slows review speed	Somewhat speeds up review	Somewhat slows review speed	No impact	No impact	Greatly slows review speed	Greatly slows review speed		Never
171	53495638	Complete	2014-05-22 09:35:01	2014-05-22 09:45:29	Illinois	High-income economies	North America		287	[1, 2, 3, 4, 5, 6, 7, 8]	00:10:27	50.198.25.2	Yes	Male	31-40 years old	Academia - research and teaching	Academia		United States	Between 21-50		4	10	10	4	4	No, "fast" and "slow" reviews have EQUAL review quality	12	No	No		Neither	Accepted	No influence	The editor		Somewhat speeds up review	No impact	No impact	Somewhat speeds up review	Somewhat slows review speed	Somewhat speeds up review	Somewhat slows review speed	Greatly speeds up review	Somewhat slows review speed	Greatly slows review speed	Greatly slows review speed		Yes
173	53495936	Complete	2014-05-22 09:38:04	2014-05-22 09:49:45	New York	High-income economies	North America		282	[1, 2, 3, 4, 5, 6, 7, 8]	00:11:32	149.4.247.19	Yes	Male	31-40 years old	Academia - research and teaching	Academia		United States	Between 21-50		4	8	12	4	6	No, "fast" and "slow" reviews have EQUAL review quality	12	Yes	No		Neither	Neither	No influence	The referees/reviewers		No impact	No impact	No impact	No impact	Somewhat slows review speed	Somewhat speeds up review	No impact	Somewhat speeds up review	Greatly slows review speed	Greatly slows review speed	Greatly slows review speed		Sometimes
179	53503552	Complete	2014-05-22 10:05:22	2014-05-22 10:26:57	Florida	High-income economies	North America		285	[1, 2, 3, 4, 5, 6, 7, 8]	00:21:33	147.253.129.3	Yes	Male	31-40 years old	Academia - research and teaching	Academia		United States	Between 5-10		4	8	9	4	4	No, "fast" and "slow" reviews have EQUAL review quality	12	No	No		Neither	Neither	Improve/Benefit	The editor		Somewhat speeds up review	Somewhat speeds up review	No impact	Somewhat speeds up review	Somewhat slows review speed	Somewhat speeds up review	No impact	Somewhat speeds up review	Somewhat slows review speed	Somewhat slows review speed	Somewhat slows review speed	Slow editors and reviewers are the biggest culprits. Other factors listed here (significance, prestige) are linked to speed because those papers may be submitted to more prestigious journals which put a higher emphasis on immediacy and quick turn around. Within a journal, I do not believe that these factors are important.	Sometimes
181	53509960	Complete	2014-05-22 10:18:20	2014-05-22 21:08:27	Argentina	High-income economies	Latin America and the Caribbean		110	[1, 2, 3, 4, 5, 6, 7, 8]	02:04:05	190.137.74.73	Yes	Female	31-40 years old	Academia - research and teaching	Academia		Argentina	Between 5-10	36	8	8	16	4	6	No, "fast" and "slow" reviews have EQUAL review quality	12	Yes	No		Neither	Neither	No influence	The referees/reviewers		Somewhat speeds up review	Somewhat speeds up review	Somewhat slows review speed	Somewhat speeds up review	Somewhat slows review speed	No impact	No impact	Somewhat slows review speed	Somewhat slows review speed	Greatly slows review speed	Greatly slows review speed		Yes
182	53510328	Complete	2014-05-22 10:21:47	2014-05-22 10:40:45	Poland	High-income economies	European		236	[1, 2, 3, 4, 5, 6, 7, 8]	00:18:57	89.76.158.210	Yes	Male	31-40 years old	Academia - research only	Academia		Poland	Between 21-50	30	1	8	12	4	8	Yes, fast reviews have HIGHER review quality	12	Yes	Threatened	18	Neither	Neither	No influence	The editor		Greatly speeds up review	No impact	No impact	Somewhat speeds up review	Somewhat slows review speed	Somewhat speeds up review	No impact	Somewhat speeds up review	Somewhat slows review speed	Greatly slows review speed	Greatly slows review speed		Sometimes
186	53511792	Complete	2014-05-22 10:35:18	2014-05-22 10:43:24	District of Columbia	High-income economies	North America		286	[1, 2, 3, 4, 5, 6, 7, 8]	00:08:06	166.2.22.174	Yes	Male	51-64 years old	Governmental or state agency	Governmental or state agency		United States	Between 21-50	32	3	8	12	2	4	Yes, fast reviews have LOWER review quality	12	Yes	Threatened	16	Neither	Neither	No influence	The referees/reviewers		No impact	No impact	No impact	Somewhat speeds up review	Somewhat slows review speed	Somewhat speeds up review	No impact	Somewhat speeds up review	Greatly slows review speed	Greatly slows review speed	Greatly slows review speed		Sometimes
187	53512590	Complete	2014-05-22 10:37:54	2014-05-22 10:57:21	Pennsylvania	High-income economies	North America		284	[1, 2, 3, 4, 5, 6, 7, 8]	00:19:27	130.203.70.251	Yes	Male	21-30 years old	Graduate student/postdoc	Student		United States	Between 5-10	12	4	8	10	4	6	No, "fast" and "slow" reviews have EQUAL review quality	12	Yes	No		Neither	Neither	No influence	The referees/reviewers		No impact	No impact	No impact	No impact	No impact	No impact	No impact	No impact	No impact	Greatly slows review speed	Greatly slows review speed	Some of these choices aren't worded very clearly, e.g. maximum allocated review time slows review speed if the allocated time is quite long, but it speeds review time up if it fairly short. Likewise for paper length, number of reviewers, persistence of editorial team, and journal prestige. I put No Impact for all of these, but it seems to me they can all have a moderate impact positively or negat…	Sometimes
193	53514036	Complete	2014-05-22 10:51:52	2014-05-22 11:01:13	Canada	High-income economies	North America		131	[1, 2, 3, 4, 5, 6, 7, 8]	00:09:19	206.45.95.56	Yes	Male	31-40 years old	Academia - research and teaching	Academia		Canada	Greater than 50	54	3	12	16	4	4	No, "fast" and "slow" reviews have EQUAL review quality	12	Yes	Threatened	25	Accepted	Neither	Jeopardize	The editor		Somewhat speeds up review	No impact	No impact	Somewhat speeds up review	Somewhat slows review speed	Somewhat speeds up review	Greatly slows review speed	Greatly speeds up review	Somewhat speeds up review	Greatly slows review speed	Somewhat slows review speed		Yes
200	53517418	Complete	2014-05-22 11:22:23	2014-05-22 11:34:14	France	High-income economies	European		179	[1, 2, 3, 4, 5, 6, 7, 8]	00:11:51	192.134.152.148	Yes	Male	31-40 years old	Academia - research only	Academia		France	Between 11-20	16	4	8	12	4	3	No opinion	12	Yes	No		No opinion	No opinion	No influence	The referees/reviewers		No impact	No impact	No impact	No impact	No impact	Somewhat speeds up review	No impact	No impact	Somewhat slows review speed	Somewhat slows review speed	Somewhat slows review speed		Yes
205	53520220	Complete	2014-05-22 11:38:51	2014-05-22 11:51:54	Minnesota	High-income economies	North America		288	[1, 2, 3, 4, 5, 6, 7, 8]	00:13:03	156.99.206.98	Yes	Female	31-40 years old	Governmental or state agency	Governmental or state agency		United States	Between 5-10	24	8	8	8	4	4	No, "fast" and "slow" reviews have EQUAL review quality	12	Yes	No		Neither	Accepted	No opinion	Journal staff		No impact	No impact	No impact	Greatly speeds up review	No impact	No impact	No impact	Somewhat speeds up review	No impact	Greatly slows review speed	Greatly slows review speed		Sometimes
212	53522228	Incomplete	2014-05-22 11:58:35	2014-05-22 12:06:13	China	Upper-middle-income	East Asia and Pacific		68	[1, 2, 3, 4, 5, 6, 7, 8]	00:07:37	116.53.144.62	Yes	Male	31-40 years old	Academia - research and teaching	Academia		China	Between 21-50	24	2	16	12	2	4	No, "fast" and "slow" reviews have EQUAL review quality	12	Yes	No		No opinion	No opinion
213	53522304	Complete	2014-05-22 11:59:14	2014-05-22 12:49:04	District of Columbia	High-income economies	North America		291	[1, 2, 3, 4, 5, 6, 7, 8]	00:49:50	166.6.135.223	Yes	Female	51-64 years old	Governmental or state agency	Governmental or state agency		United States	Greater than 50	44	1	6	12	3	4	No, "fast" and "slow" reviews have EQUAL review quality	12	Yes	No		Neither	Rejected	No influence	The referees/reviewers		No impact	No impact	No impact	No impact	Somewhat slows review speed	No impact	Greatly speeds up review	Somewhat speeds up review	Greatly slows review speed	Greatly slows review speed	Greatly slows review speed	I am an associate editor, and sometimes Internet issues have arisen wherein either the reviewer or I have assumed we have communicate via email, but the email was never actually sent/received. Retroactively, we do not know if that was user error or a system failure, but it seems like a system failure does occur and communications go into the ether. That slows the speed of reviews. Also, in lookin…	Never
241	53551832	Complete	2014-05-22 14:50:36	2014-05-22 15:12:15	New Brunswick	High-income economies	North America		108	[1, 2, 3, 4, 5, 6, 7, 8]	00:21:39	131.202.42.44	Yes	Male	31-40 years old	Graduate student/postdoc	Student			Between 11-20	20	4	9	12	4	6	No, "fast" and "slow" reviews have EQUAL review quality	12	Yes	No		Neither	Rejected	No influence	The referees/reviewers		Somewhat speeds up review	No impact	Somewhat speeds up review	No impact	Somewhat slows review speed	Somewhat speeds up review	Somewhat speeds up review	Somewhat speeds up review	Somewhat slows review speed	Somewhat slows review speed	Somewhat speeds up review		Sometimes
249	53561334	Complete	2014-05-22 16:19:54	2014-05-22 16:25:18	Ontario	High-income economies	North America		130	[1, 2, 3, 4, 5, 6, 7, 8]	00:05:24	131.104.246.3	Yes	Male	21-30 years old	Graduate student/postdoc	Student		Canada	5 or less	10	1	9	8	4	6	No, "fast" and "slow" reviews have EQUAL review quality	12	No	No		Neither	Rejected	Improve/Benefit	The referees/reviewers		Somewhat speeds up review	Somewhat speeds up review	Somewhat slows review speed	Somewhat speeds up review	Somewhat slows review speed	Greatly slows review speed	Greatly slows review speed	Greatly speeds up review	Somewhat slows review speed	Greatly slows review speed	Greatly slows review speed		Never
251	53667992	Complete	2014-05-22 17:04:23	2014-05-22 17:29:11	Brazil	Upper-middle-income	Latin America and the Caribbean		141	[1, 2, 3, 4, 5, 6, 7, 8]	00:24:46	200.17.60.217	Yes	Male	31-40 years old	Academia - research and teaching	Academia		Brazil	Between 21-50	54	3	10	16	6	6	No, "fast" and "slow" reviews have EQUAL review quality	12	Yes	Withdrew	32	Neither	Neither	No influence	The referees/reviewers		No impact	No impact	No impact	No impact	Somewhat slows review speed	Somewhat speeds up review	Somewhat slows review speed	No impact	No impact	Somewhat slows review speed	Greatly slows review speed		Never
253	53672598	Incomplete	2014-05-22 17:08:38	2014-05-22 17:11:54	United Kingdom	High-income economies	United Kingdom		208	[1, 2, 3, 4, 5, 6, 7, 8]	00:03:16	2.222.199.240	Yes	Male	31-40 years old	Academia - research only	Academia		United Kingdom	Between 21-50	22	4	10	13	6	5	No, "fast" and "slow" reviews have EQUAL review quality	12	Yes	No		Neither	Neither
254	53674474	Complete	2014-05-22 17:33:26	2014-05-22 17:43:23	Panama	Upper-middle-income	Latin America and the Caribbean		229	[1, 2, 3, 4, 5, 6, 7, 8]	00:09:57	200.46.49.81	Yes	Male	31-40 years old	Academia - research only	Academia		Panama	Between 21-50	16	4	12	16	4	6	No, "fast" and "slow" reviews have EQUAL review quality	12	Yes	No		Rejected	Rejected	No influence	The editor		No impact	No impact	No impact	No impact	Somewhat slows review speed	Somewhat speeds up review	Greatly slows review speed	Somewhat speeds up review	Somewhat slows review speed	Greatly slows review speed	Greatly slows review speed		Yes
259	53677446	Incomplete	2014-05-22 18:15:02	2014-05-22 19:41:02	Chile	High-income economies	Latin America and the Caribbean		112	[1, 2, 3, 4, 5, 6, 7, 8]	01:25:59	146.83.129.152	Yes	Male	41-50 years old	Academia - research and teaching	Academia		Chile	Between 21-50	20	4	12	16	4	8	No, "fast" and "slow" reviews have EQUAL review quality	12	Yes	No		Neither	Neither	No influence	The referees/reviewers		Greatly speeds up review	Somewhat speeds up review	Greatly speeds up review	Greatly speeds up review	Greatly slows review speed	No impact	Somewhat speeds up review	Greatly speeds up review	Somewhat slows review speed	Greatly slows review speed	Greatly slows review speed		Yes
260	53678024	Complete	2014-05-22 18:23:11	2014-05-22 18:42:01	Australia	High-income economies	Australia/NZ		103	[1, 2, 3, 4, 5, 6, 7, 8]	00:18:50	58.96.53.117	Yes	Female	21-30 years old	Academia - research only	Academia		Australia	Between 5-10	14	6	9	8	2	4	No, "fast" and "slow" reviews have EQUAL review quality	12	Yes	No		Neither	Neither	No opinion	The referees/reviewers		No impact	No impact	No impact	No impact	No impact	No impact	No impact	Somewhat speeds up review	Greatly slows review speed	Somewhat slows review speed	Somewhat slows review speed		Yes
266	53684960	Complete	2014-05-22 20:35:37	2014-05-22 20:49:00	Indiana	High-income economies	North America		281	[1, 2, 3, 4, 5, 6, 7, 8]	00:13:23	69.21.24.102	Yes	Male	41-50 years old	Academia - research and teaching	Academia		United States	Between 21-50	32	8	16	12	4	8	No, "fast" and "slow" reviews have EQUAL review quality	12	Yes	Withdrew	60	Neither	Neither	No influence	The editor		No impact	No impact	No impact	Somewhat speeds up review	Somewhat slows review speed	No impact	No impact	No impact	No impact	Somewhat slows review speed	Greatly slows review speed	Editors sending out revisions for second or third reviews rather than evaluating the changes and responses to the first review themselves.	Yes
269	53686062	Complete	2014-05-22 20:57:51	2014-05-22 21:20:43	Ontario	High-income economies	North America		133	[1, 2, 3, 4, 5, 6, 7, 8]	00:22:52	65.95.71.240	Yes	Male	41-50 years old	Academia - research and teaching	Academia		Canada	Between 11-20	14	5	8	12	6	6	No, "fast" and "slow" reviews have EQUAL review quality	12	Yes	No		Neither	Neither	Jeopardize	The editor		Somewhat speeds up review	Somewhat speeds up review	No impact	Somewhat speeds up review	Somewhat slows review speed	Greatly speeds up review	Somewhat speeds up review	Greatly speeds up review	Somewhat slows review speed	Greatly slows review speed	Greatly slows review speed		Sometimes
270	53686182	Complete	2014-05-22 21:00:34	2014-05-22 21:11:10					106	[1, 2, 3, 4, 5, 6, 7, 8]	00:10:36	10.6.193.107	Yes	Male	65 years old or older	Governmental or state agency	Governmental or state agency		Australia	Greater than 50	16	16	4	4	4	4	No, "fast" and "slow" reviews have EQUAL review quality	12	Yes	No		Neither	Neither	Improve/Benefit	The editor		No impact	No impact	No impact	No impact	No impact	No impact	No impact	No impact	Greatly slows review speed	No impact	Greatly slows review speed	inexperience	Yes
271	53686210	Complete	2014-05-22 21:01:10	2014-05-22 21:44:38	Australia	High-income economies	Australia/NZ		101	[1, 2, 3, 4, 5, 6, 7, 8]	00:43:27	203.8.131.32	Yes	Male	31-40 years old	Governmental or state agency	Governmental or state agency		Australia	Between 21-50	30	4	14	10	4	6	No, "fast" and "slow" reviews have EQUAL review quality	12	Yes	Threatened	16	Rejected	Neither	Jeopardize	The editor		No impact	No impact	No impact	Somewhat slows review speed	No impact	Somewhat speeds up review	Somewhat slows review speed	No impact	Greatly slows review speed	Greatly slows review speed	No impact	Other factors include (1) the editor going slow because they are waiting for the review outcome of other papers with conflicting results to yours, (2) reviewers sitting on them because they're trying to get their own work accepted/published before your ms appears, (3) mss being sent to potential reviewers who know nothing about the subject matter.	Yes
274	53690236	Complete	2014-05-22 22:29:53	2014-05-22 22:59:53	Australia	High-income economies	Australia/NZ		114	[1, 2, 3, 4, 5, 6, 7, 8]	00:29:59	152.83.197.42	Yes	Male	51-64 years old	Graduate student/postdoc	Student		Bangladesh	Greater than 50	36	4	12		12	8	No, "fast" and "slow" reviews have EQUAL review quality	12	Yes	Withdrew	16	Neither	Neither	Improve/Benefit	The editor		No impact	No impact	No impact	No impact	No impact	No impact	No impact	Somewhat speeds up review	Somewhat slows review speed	Greatly slows review speed	Somewhat slows review speed		Yes
277	53692620	Complete	2014-05-22 23:25:36	2014-05-22 23:50:27	British Columbia	High-income economies	North America		131	[1, 2, 3, 4, 5, 6, 7, 8]	00:24:50	75.156.69.201	Yes	Male	31-40 years old	Graduate student/postdoc	Student		Canada	Between 5-10	19	5	10	15	6	4	No, "fast" and "slow" reviews have EQUAL review quality	12	No	No		Neither	Neither	No influence	The referees/reviewers		No impact	No impact	No impact	No impact	Somewhat slows review speed	Somewhat slows review speed	Somewhat speeds up review	Somewhat speeds up review	Somewhat slows review speed	Greatly slows review speed	Greatly slows review speed		Sometimes
285	53697766	Complete	2014-05-23 02:27:25	2014-05-23 02:33:50	United Kingdom	High-income economies	United Kingdom		290	[1, 2, 3, 4, 5, 6, 7, 8]	00:06:25	193.61.96.229	Yes	Male	51-64 years old	Academia - research and teaching	Academia		United Kingdom	Greater than 50	78	1		8	2	4	Yes, fast reviews have LOWER review quality	12	Yes	Threatened		Neither	Rejected	No influence	The referees/reviewers		No impact	No impact	Somewhat speeds up review	Somewhat speeds up review	Somewhat slows review speed	No impact	Somewhat speeds up review	Somewhat speeds up review	Somewhat slows review speed	Somewhat slows review speed	Greatly slows review speed		Sometimes
298	53703266	Complete	2014-05-23 05:11:45	2014-05-23 05:24:07	Germany	High-income economies	European		164	[1, 2, 3, 4, 5, 6, 7, 8]	00:12:21	62.141.164.3	Yes	Male	41-50 years old	Academia - research and teaching	Academia		Germany	Greater than 50	48	2	6	12	2	2	Yes, fast reviews have HIGHER review quality	12	Yes	Withdrew	48	Accepted	Neither	No influence	The referees/reviewers		No impact	No impact	No impact	No impact	Greatly slows review speed	Greatly speeds up review	Greatly slows review speed	Greatly slows review speed	Greatly slows review speed	Greatly slows review speed	Greatly slows review speed		Yes
312	53715232	Complete	2014-05-23 09:08:19	2014-05-23 09:19:25	Poland	High-income economies	European		177	[1, 2, 3, 4, 5, 6, 7, 8]	00:11:05	109.243.150.253	Yes	Male	31-40 years old	Governmental or state agency	Governmental or state agency		Iceland	Between 5-10	52	4	12	5	3	1	No, "fast" and "slow" reviews have EQUAL review quality	12	Yes	Threatened		Neither	Neither	No influence	The referees/reviewers		No impact	No impact	No impact	No impact	No impact	No impact	No impact	No impact	Somewhat slows review speed	Greatly slows review speed	Greatly slows review speed		Yes
320	53737626	Complete	2014-05-23 13:35:24	2014-05-23 13:46:11	Italy	High-income economies	European		186	[1, 2, 3, 4, 5, 6, 7, 8]	00:10:46	79.53.203.63	Yes	Male	41-50 years old	Academia - research and teaching	Academia		Italy	Between 21-50	160	1	12	16	4	8	No opinion	12	Yes	Threatened	140	Neither	Rejected	No influence	The referees/reviewers		No impact	No impact	No impact	No impact	Somewhat slows review speed	Somewhat speeds up review	Somewhat slows review speed	No impact	Somewhat slows review speed	Greatly slows review speed	Greatly slows review speed		Yes
329	53785530	Complete	2014-05-24 10:22:31	2014-05-24 10:37:05	Ontario	High-income economies	North America		132	[1, 2, 3, 4, 5, 6, 7, 8]	00:14:32	216.211.122.95	Yes	Male	31-40 years old	Graduate student/postdoc	Student		Canada	Between 11-20	28	9	14	8	4	3	No, "fast" and "slow" reviews have EQUAL review quality	12	Yes	No		Neither	Neither	Jeopardize	The editor		No impact	No impact	No impact	No impact	No impact	Greatly speeds up review	Greatly slows review speed	Somewhat speeds up review	Somewhat slows review speed	Greatly slows review speed	Somewhat slows review speed		Sometimes
331	53807294	Complete	2014-05-24 22:18:24	2014-05-24 22:28:18	Australia	High-income economies	Australia/NZ		127	[1, 2, 3, 4, 5, 6, 7, 8]	00:09:54	101.168.255.244	Yes	Male	65 years old or older	Retired academic	Academia	Retirement fellow/Emeritus Prof.	Australia	Greater than 50	16	1	6	8	2	3	No, "fast" and "slow" reviews have EQUAL review quality	12	Yes	No		Neither	Neither	No influence	The referees/reviewers		Somewhat speeds up review	No impact	No impact	No impact	No impact	No impact	No impact	Somewhat speeds up review	Somewhat slows review speed	Somewhat slows review speed	Somewhat slows review speed		Sometimes
347	53877788	Complete	2014-05-26 11:34:32	2014-05-26 11:49:33	Argentina	High-income economies	Latin America and the Caribbean		104	[1, 2, 3, 4, 5, 6, 7, 8]	00:15:00	200.61.26.135	Yes	Male	31-40 years old	Academia - research only	Academia		Argentina	Between 11-20	12	5	6	10	4	8	No opinion	12	No	Withdrew	16	Neither	Neither	No influence	The referees/reviewers		Somewhat speeds up review	No impact	No impact	Somewhat speeds up review	Somewhat slows review speed	Greatly slows review speed	Somewhat slows review speed	No impact	Somewhat slows review speed	Somewhat slows review speed	Somewhat slows review speed		Yes
349	53886438	Complete	2014-05-26 13:18:31	2014-05-26 13:51:02	Mexico	Upper-middle-income	Latin America and the Caribbean		221	[1, 2, 3, 4, 5, 6, 7, 8]	00:32:31	187.188.248.190	Yes	Male	65 years old or older	Academia - research only	Academia		Mexico	Greater than 50	36	4	16	12	4	4	Yes, fast reviews have HIGHER review quality	12	Yes	No		Neither	Neither	No influence	The referees/reviewers		Somewhat slows review speed	No impact	No impact	Somewhat speeds up review	Somewhat slows review speed	No impact	Somewhat speeds up review	Greatly speeds up review	Greatly slows review speed	Somewhat slows review speed	Greatly slows review speed	Conflict of interest and mal practice of certain reviewers	No opinion
358	53930526	Complete	2014-05-27 01:38:29	2014-05-27 01:48:57	Australia	High-income economies	Australia/NZ		119	[1, 2, 3, 4, 5, 6, 7, 8]	00:10:26	137.219.155.196	Yes	Male	51-64 years old	Academia - research only	Academia		Australia	Greater than 50	16	4	8	8	1	6	No, "fast" and "slow" reviews have EQUAL review quality	12	Yes	No		Neither	Neither	No influence	The referees/reviewers		Somewhat speeds up review	No impact	No impact	Somewhat speeds up review	Somewhat slows review speed	Somewhat slows review speed	No impact	Somewhat speeds up review	Somewhat slows review speed	No impact	Greatly slows review speed		Yes
367	54075118	Complete	2014-05-27 23:29:06	2014-05-27 23:59:03	Australia	High-income economies	Australia/NZ		113	[1, 2, 3, 4, 5, 6, 7, 8]	00:29:55	203.166.237.202	Yes	Male	65 years old or older	Private	Private	Consultant	Australia	Between 21-50	20	8	12	4	2	4	No, "fast" and "slow" reviews have EQUAL review quality	12	Yes	No		Neither	Neither	No influence	The referees/reviewers		No impact	No impact	Somewhat speeds up review	No impact	Somewhat speeds up review			Somewhat speeds up review	Somewhat slows review speed	Somewhat slows review speed	Greatly slows review speed		Yes
373	54234222	Complete	2014-05-29 11:11:49	2014-05-29 11:23:03	Spain	High-income economies	European		255	[1, 2, 3, 4, 5, 6, 7, 8]	00:11:14	85.57.220.170	Yes	Male	31-40 years old	Academia - research and teaching	Academia		Spain	Between 21-50	32	4	8	12	4	4	No, "fast" and "slow" reviews have EQUAL review quality	12	Yes	Threatened	20	Neither	Neither	No influence	Other, please specify...	All of them	No impact	No impact	No impact	No impact	Somewhat slows review speed	Somewhat slows review speed	Greatly slows review speed	No impact	Somewhat slows review speed	Greatly slows review speed	Greatly slows review speed		Yes
375	54239906	Complete	2014-05-29 12:15:25	2014-05-29 12:26:08	Quebec	High-income economies	North America		140	[1, 2, 3, 4, 5, 6, 7, 8]	00:10:43	142.157.128.38	Yes	Male	51-64 years old	Academia - research and teaching	Academia		Canada	Greater than 50	28	1	6	12	2	3	No, "fast" and "slow" reviews have EQUAL review quality	12	Yes	Threatened	24	Neither	Neither	No influence	The referees/reviewers		Somewhat speeds up review	No impact	No impact	No impact	No impact	Somewhat speeds up review	Somewhat speeds up review	Greatly speeds up review	Somewhat slows review speed	Somewhat slows review speed	Somewhat slows review speed		Yes
383	54301582	Incomplete	2014-05-29 23:33:13	2014-05-29 23:46:26	India	Lower-middle-income	South Asia		155	[1, 2, 3, 4, 5, 6, 7, 8]	00:13:13	14.139.116.34	Yes	Female	31-40 years old	Academia - research only	Academia		India	Between 5-10	6	2	4	6	2	4	No, "fast" and "slow" reviews have EQUAL review quality	12	Yes	No		Neither	Neither	No influence	The referees/reviewers		Somewhat slows review speed	Greatly speeds up review	Greatly speeds up review	Somewhat speeds up review	Somewhat slows review speed	Somewhat slows review speed	Somewhat speeds up review	Greatly speeds up review	Somewhat speeds up review	No impact	Greatly slows review speed		Sometimes
390	54319498	Complete	2014-05-30 08:50:32	2014-05-30 09:20:13					291	[1, 2, 3, 4, 5, 6, 7, 8]	00:29:41	10.190.0.62	Yes	Male	31-40 years old	Academia - research and teaching	Academia		Zimbabwe	Greater than 50	24	3	6	12	4	3	No, "fast" and "slow" reviews have EQUAL review quality	12	Yes	Threatened	16	Accepted	Rejected	No influence	The editor		Greatly speeds up review		No impact	No impact	Somewhat slows review speed	Somewhat speeds up review	No impact	Greatly speeds up review	Somewhat speeds up review	Greatly slows review speed	Greatly slows review speed		Sometimes
392	54321846	Complete	2014-05-30 09:28:37	2014-05-30 09:39:07	United Kingdom	High-income economies	United Kingdom		284	[1, 2, 3, 4, 5, 6, 7, 8]	00:10:30	141.163.62.154	Yes	Male	41-50 years old	Academia - research and teaching	Academia		United Kingdom	Greater than 50	16	2	8	10	2	4	No, "fast" and "slow" reviews have EQUAL review quality	12	Yes	No		Neither	Neither	No influence	The referees/reviewers		Somewhat speeds up review	No impact	No impact	No impact	Somewhat speeds up review	Greatly speeds up review	Greatly speeds up review	Somewhat speeds up review	Greatly slows review speed	Somewhat slows review speed	Greatly slows review speed		Yes
398	54344728	Complete	2014-05-30 13:53:36	2014-05-30 14:05:15	Cyprus	High-income economies	European		154	[1, 2, 3, 4, 5, 6, 7, 8]	00:11:09	46.251.101.139	Yes	Male	41-50 years old	Academia - research and teaching	Academia		Cyprus	Between 21-50	35	8	12	24	5	5	No, "fast" and "slow" reviews have EQUAL review quality	12	No	Withdrew	28	Neither	Neither	No influence	The editor		Somewhat speeds up review	No impact	No impact		No impact	Greatly speeds up review	Somewhat speeds up review	Greatly speeds up review	Somewhat slows review speed	Greatly speeds up review	Somewhat slows review speed		Sometimes
400	54346532	Incomplete	2014-05-30 14:16:05	2014-05-30 14:26:11	Florida	High-income economies	North America		279	[1, 2, 3, 4, 5, 6, 7, 8]	00:10:06	74.233.191.50	Yes	Male	51-64 years old	Private	Private	Food Company	United States	Greater than 50	25	4	16	20	8	12	No, "fast" and "slow" reviews have EQUAL review quality	12	Yes	Threatened	16	Rejected	Neither	No influence	The editor		Somewhat speeds up review	No impact	No impact	No impact	Somewhat slows review speed	No impact	Somewhat speeds up review	Greatly speeds up review	No impact	Greatly slows review speed	Greatly slows review speed		Sometimes
407	54363972	Complete	2014-05-30 18:11:24	2014-05-30 18:24:55	Mexico	Upper-middle-income	Latin America and the Caribbean		211	[1, 2, 3, 4, 5, 6, 7, 8]	00:13:31	187.153.20.12	Yes	Female	51-64 years old	Academia - research and teaching	Academia		Mexico	Between 21-50	20	4	8	12	4	4	No, "fast" and "slow" reviews have EQUAL review quality	12	Yes	No		Rejected	Neither	Jeopardize	The referees/reviewers		Greatly speeds up review	No impact	No impact	No impact	Somewhat slows review speed	No impact	Greatly slows review speed	Greatly speeds up review	Greatly slows review speed	Greatly slows review speed	Greatly slows review speed		Yes
414	54384518	Complete	2014-05-31 07:49:02	2014-05-31 08:06:39	District of Columbia	High-income economies	North America		284	[1, 2, 3, 4, 5, 6, 7, 8]	00:17:37	216.15.27.64	Yes	Female	31-40 years old	Governmental or state agency	Governmental or state agency		United States	Between 5-10	16	8	12	16	8	8	No, "fast" and "slow" reviews have EQUAL review quality	12	Yes	No		Neither	Neither	No opinion	The referees/reviewers		Somewhat speeds up review	Somewhat speeds up review	No impact	Somewhat speeds up review	Greatly speeds up review	Somewhat speeds up review	Greatly speeds up review	Greatly speeds up review	Greatly slows review speed	Somewhat slows review speed	Greatly slows review speed		Yes
415	54389540	Complete	2014-05-31 10:37:18	2014-05-31 11:07:22	Estonia	High-income economies	European		157	[1, 2, 3, 4, 5, 6, 7, 8]	00:30:03	88.196.183.126	Yes	Female	41-50 years old	Academia - research and teaching	Academia		Estonia	Between 5-10	40	12	24	24	12	16	Yes, fast reviews have HIGHER review quality	12	Yes	No		Neither	Neither	No influence	The referees/reviewers		No impact	No impact	No impact	Somewhat speeds up review	No impact	Somewhat speeds up review	Somewhat slows review speed	Somewhat slows review speed	Somewhat slows review speed	Greatly slows review speed	Greatly slows review speed		Sometimes
416	54414758	Complete	2014-05-31 23:03:14	2014-05-31 23:19:54	Mexico	Upper-middle-income	Latin America and the Caribbean		231	[1, 2, 3, 4, 5, 6, 7, 8]	00:16:40	189.190.94.107	Yes	Male	51-64 years old	Academia - research and teaching	Academia		Mexico	Greater than 50	96	3	4	8	2	4	Yes, fast reviews have LOWER review quality	12	Yes	No		Neither	Neither	Jeopardize	The referees/reviewers		Somewhat speeds up review	No impact	Somewhat slows review speed	Somewhat slows review speed	No impact	Greatly speeds up review	Somewhat speeds up review	No impact	Somewhat slows review speed	Somewhat slows review speed	Somewhat slows review speed		Never
419	54420920	Complete	2014-06-01 04:56:15	2014-06-01 05:14:58	Australia	High-income economies	Australia/NZ		129	[1, 2, 3, 4, 5, 6, 7, 8]	00:18:42	101.171.85.79	Yes	Male	51-64 years old	Governmental or state agency	Governmental or state agency	Governmental research agency	Australia	Between 5-10	16	3	6	14	3	6	Yes, fast reviews have LOWER review quality	12	Yes	No		No opinion	No opinion	No influence	The referees/reviewers		Somewhat speeds up review	No impact	No impact	Somewhat speeds up review	Somewhat slows review speed	No impact	No impact	Somewhat speeds up review	No impact	Somewhat slows review speed	Somewhat slows review speed	Work commitments slow my starting date. Review time remains dependent on paper quality	Never
422	54449788	Complete	2014-06-01 20:22:26	2014-06-01 20:30:23	Australia	High-income economies	Australia/NZ		103	[1, 2, 3, 4, 5, 6, 7, 8]	00:07:57	118.211.232.251	Yes	Female	31-40 years old	Academia - research only	Academia		Australia	Between 5-10	40	6	12	12	6	6	No, "fast" and "slow" reviews have EQUAL review quality	12	No	No		Rejected	Neither	Jeopardize	The referees/reviewers		No impact	No impact	No impact	No impact	No impact	Somewhat speeds up review	Somewhat speeds up review	Somewhat speeds up review	Greatly slows review speed	Greatly slows review speed	Greatly slows review speed		Yes
427	54465526	Complete	2014-06-02 05:48:13	2014-06-02 06:25:52	Belgium	High-income economies	European		115	[1, 2, 3, 4, 5, 6, 7, 8]	00:35:44	193.190.203.153	Yes	Female	31-40 years old	Governmental or state agency	Governmental or state agency		Belgium	Between 5-10	24	4	6	10	3	4	No, "fast" and "slow" reviews have EQUAL review quality	12	Yes	No		Neither	Neither	No influence	The referees/reviewers		Somewhat slows review speed	No impact	No impact	Somewhat speeds up review	No impact	Somewhat speeds up review	No impact	Somewhat speeds up review	Somewhat slows review speed	Somewhat slows review speed	Greatly slows review speed	finding actual reviewers, which seems to be a problem these days.	Yes
429	54469670	Complete	2014-06-02 07:11:22	2014-06-02 07:26:57	South Africa	Upper-middle-income	Sub-Saharan Africa		261	[1, 2, 3, 4, 5, 6, 7, 8]	00:15:33	146.141.42.145	Yes	Female	31-40 years old	Graduate student/postdoc	Student		South Africa	Between 11-20	12	4	10	12	3	5	No, "fast" and "slow" reviews have EQUAL review quality	12	Yes	No		Neither	Neither	Jeopardize	The referees/reviewers		No impact	No impact	No impact	Somewhat speeds up review	Somewhat slows review speed	Somewhat speeds up review	Somewhat speeds up review	Greatly speeds up review	Somewhat slows review speed	Greatly slows review speed	Greatly slows review speed		Yes
432	54485434	Complete	2014-06-02 10:59:22	2014-06-02 11:22:49	China	Upper-middle-income	East Asia and Pacific		145	[1, 2, 3, 4, 5, 6, 7, 8]	00:23:27	124.114.229.68	Yes	Male	21-30 years old	Undergraduate student	Student		China	5 or less	12	3	4	12	1	4	No opinion	12	Yes	No		No opinion	Rejected	No influence	The referees/reviewers		No impact	No impact	No impact	Somewhat slows review speed	Somewhat slows review speed	No impact	Somewhat slows review speed	Somewhat slows review speed	Greatly slows review speed	Somewhat slows review speed	Greatly slows review speed		Yes
442	54529622	Incomplete	2014-06-02 17:19:01	2014-06-02 17:24:31					117	[1, 2, 3, 4, 5, 6, 7, 8]	00:05:30	192.168.5.46	Yes	Male	51-64 years old	Academia - research and teaching	Academia		Brazil	Greater than 50	24	4	12	12	2	8	No, "fast" and "slow" reviews have EQUAL review quality	12	No	No		Accepted	Rejected	Jeopardize	The referees/reviewers		Somewhat speeds up review	No impact	No impact	Somewhat speeds up review	No impact	Somewhat speeds up review	Somewhat slows review speed	No impact	Somewhat slows review speed	No impact	Somewhat slows review speed		No opinion
443	54534942	Complete	2014-06-02 18:15:17	2014-06-02 18:36:42	Portugal	High-income economies	European		242	[1, 2, 3, 4, 5, 6, 7, 8]	00:21:25	5.249.49.20	Yes	Male	51-64 years old	Academia - research and teaching	Academia		Portugal	Between 21-50	40	10	12	16	6	8	Yes, fast reviews have LOWER review quality	12	Yes	No		Neither	Neither	No influence	The editor		Somewhat slows review speed	No impact	No impact	No impact	Somewhat slows review speed	Somewhat slows review speed	Somewhat slows review speed	Somewhat speeds up review	Greatly slows review speed	Somewhat slows review speed	Greatly slows review speed		Sometimes
444	54551270	Complete	2014-06-02 22:33:18	2014-06-02 22:52:56	Brazil	Upper-middle-income	Latin America and the Caribbean		128	[1, 2, 3, 4, 5, 6, 7, 8]	00:19:28	189.63.66.42	Yes	Male	41-50 years old	Governmental or state agency	Governmental or state agency		Brazil	Between 21-50	52	8	12		8	8	Yes, fast reviews have HIGHER review quality	12	Yes	No		Neither	Neither	No influence	The editor		Greatly speeds up review	Somewhat slows review speed	Greatly slows review speed	Greatly speeds up review	Somewhat slows review speed	Greatly speeds up review	Somewhat speeds up review	Somewhat speeds up review	Somewhat slows review speed	Greatly slows review speed	Greatly slows review speed		Sometimes
445	54553146	Complete	2014-06-02 23:13:08	2014-06-02 23:24:54	California	High-income economies	North America		294	[1, 2, 3, 4, 5, 6, 7, 8]	00:11:46	98.171.160.154	Yes	Male	51-64 years old	Academia - research and teaching	Academia		United States	Greater than 50	40	1	6	8	4	6	Yes, fast reviews have LOWER review quality	12	Yes	No		Neither	Neither	No influence	The referees/reviewers		Somewhat speeds up review	No impact	No impact	No impact	Greatly slows review speed		No impact	No impact	Somewhat slows review speed	Somewhat slows review speed	Somewhat slows review speed	Lack of preparation or polish on the submitted paper. I hate to review poorly written papers and will procrastinate in getting my review done on time.	Never
455	54633956	Complete	2014-06-03 15:53:46	2014-06-03 16:05:32	United Kingdom	High-income economies	United Kingdom		293	[1, 2, 3, 4, 5, 6, 7, 8]	00:11:46	141.241.36.37	Yes	Male	41-50 years old	Academia - research and teaching	Academia		United Kingdom	Between 11-20	20	4	12	20	8	10	No, "fast" and "slow" reviews have EQUAL review quality	12	Yes	No		Neither	Neither	No influence	The referees/reviewers		No impact	No impact	No impact	No impact	Somewhat speeds up review	Somewhat speeds up review	Somewhat speeds up review	Greatly speeds up review	Greatly speeds up review	Greatly speeds up review	Greatly speeds up review		Yes
457	54651394	Incomplete	2014-06-03 18:57:04	2014-06-03 19:05:36	United Kingdom	High-income economies	United Kingdom		247	[1, 2, 3, 4, 5, 6, 7, 8]	00:08:31	2.97.17.194	Yes	Male	31-40 years old	Academia - research only	Academia		United Kingdom	Between 5-10	16	7	8		6	6	No, "fast" and "slow" reviews have EQUAL review quality	12	Yes	No		Neither	Neither	No influence	The referees/reviewers		No impact	Somewhat slows review speed	Somewhat speeds up review	Somewhat speeds up review		Somewhat speeds up review	Somewhat speeds up review	Somewhat speeds up review	Somewhat slows review speed	Somewhat slows review speed	Greatly slows review speed		Sometimes
469	54962562	Complete	2014-06-06 13:52:41	2014-06-06 14:03:15	Trinidad and Tobago	High-income economies	Latin America and the Caribbean		283	[1, 2, 3, 4, 5, 6, 7, 8]	00:10:34	186.45.173.65	Yes	Male	65 years old or older	Retired		Retired	United States	Between 21-50	53	12	24	16	4	4	No, "fast" and "slow" reviews have EQUAL review quality	12	Yes	Withdrew	unresponsive editor	Neither	Neither	No influence	The referees/reviewers		Somewhat slows review speed	No impact	Somewhat slows review speed	Somewhat speeds up review	Somewhat slows review speed	No impact	Somewhat slows review speed	Somewhat speeds up review	Somewhat slows review speed	Greatly slows review speed	Greatly slows review speed		Yes
476	54975276	Complete	2014-06-06 16:13:22	2014-06-06 16:22:35	Illinois	High-income economies	North America		284	[1, 2, 3, 4, 5, 6, 7, 8]	00:09:13	173.161.55.241	Yes	Male	41-50 years old	NGO or non-profit organization	NGO or non-profit organization		United States	Between 21-50	24	4	8	24	4	6	Yes, fast reviews have HIGHER review quality	12	Yes	No		Neither	Rejected	Jeopardize	The referees/reviewers		Somewhat speeds up review	Somewhat speeds up review	Somewhat slows review speed	Somewhat speeds up review	Somewhat slows review speed	Somewhat slows review speed	Somewhat speeds up review	Greatly speeds up review	Somewhat slows review speed	Somewhat slows review speed	Somewhat slows review speed		Sometimes
483	54994620	Complete	2014-06-06 23:25:41	2014-06-06 23:53:44	China	Upper-middle-income	East Asia and Pacific		148	[1, 2, 3, 4, 5, 6, 7, 8]	00:28:01	140.207.196.5	Yes	Male	51-64 years old	Academia - research and teaching	Academia		China	Greater than 50	14	2	5	10	3	5	Yes, fast reviews have LOWER review quality	12	Yes	No		Neither	Neither	No influence	The referees/reviewers		Somewhat speeds up review	Somewhat speeds up review	Somewhat speeds up review	Somewhat speeds up review	No impact	Somewhat speeds up review	Greatly slows review speed	Greatly speeds up review	Somewhat slows review speed	Somewhat slows review speed	Greatly slows review speed		Yes
489	55078712	Complete	2014-06-08 21:30:36	2014-06-08 21:41:55	Alberta	High-income economies	North America		136	[1, 2, 3, 4, 5, 6, 7, 8]	00:11:18	173.181.71.195	Yes	Male	51-64 years old	Academia - research and teaching	Academia		Canada	Greater than 50	32	1	8	12	4	6	No opinion	12	Yes	No		No opinion	Rejected	Jeopardize	The referees/reviewers		No impact	No impact	No impact	No impact	Somewhat slows review speed	Somewhat slows review speed	Somewhat speeds up review	Somewhat speeds up review	Somewhat slows review speed	Greatly slows review speed	Greatly slows review speed		Yes
501	55120210	Complete	2014-06-09 12:07:54	2014-06-09 12:36:58	Italy	High-income economies	European		195	[1, 2, 3, 4, 5, 6, 7, 8]	00:29:03	151.74.149.33	Yes	Male	31-40 years old	Academia - research only	Academia		Italy	Between 11-20	20	4	4	12	2	4	No, "fast" and "slow" reviews have EQUAL review quality	12	Yes	No		Accepted	Neither	No influence	The referees/reviewers		Somewhat slows review speed	No impact	No impact	No impact	Somewhat slows review speed	Somewhat speeds up review	No impact	No impact	No impact	Somewhat slows review speed	Greatly slows review speed		Never
505	55122580	Complete	2014-06-09 12:29:35	2014-06-09 12:43:29	Georgia	High-income economies	North America		283	[1, 2, 3, 4, 5, 6, 7, 8]	00:13:54	128.192.145.66	Yes	Female	51-64 years old	Academia - research and teaching	Academia		United States	Between 21-50	24	4	9	12	3	5	Yes, fast reviews have HIGHER review quality	12	Yes	No		Neither	Neither	No influence	The referees/reviewers		No impact	No impact	No impact	No impact	Greatly slows review speed	Greatly speeds up review	Somewhat speeds up review	Somewhat slows review speed	Somewhat slows review speed	Greatly slows review speed	Greatly slows review speed		Sometimes
513	55129526	Complete	2014-06-09 13:33:46	2014-06-09 13:44:54	Uruguay	High-income economies	Latin America and the Caribbean		297	[1, 2, 3, 4, 5, 6, 7, 8]	00:11:08	200.40.218.18	Yes	Male	51-64 years old	Academia - research and teaching	Academia		Uruguay	Greater than 50	48	3	12		4	8	No, "fast" and "slow" reviews have EQUAL review quality	12	No	Withdrew	24	Neither	Neither	No influence	Journal staff		Somewhat speeds up review	Somewhat speeds up review	Somewhat speeds up review	Somewhat speeds up review	No impact	Somewhat speeds up review	No impact	Somewhat speeds up review	Greatly slows review speed	Greatly slows review speed	Greatly slows review speed		Sometimes
518	55138634	Complete	2014-06-09 14:47:35	2014-06-09 15:00:25	Brazil	Upper-middle-income	Latin America and the Caribbean		134	[1, 2, 3, 4, 5, 6, 7, 8]	00:12:49	200.137.194.7	Yes	Male	31-40 years old	Academia - research and teaching	Academia		Brazil	Between 21-50	40	8	13	16	3	10	No, "fast" and "slow" reviews have EQUAL review quality	12	Yes	Threatened	20	Accepted	Neither	No influence	The referees/reviewers		Greatly speeds up review	No impact	No impact	Greatly speeds up review	Somewhat slows review speed	Somewhat speeds up review	Somewhat speeds up review	Somewhat speeds up review	Somewhat slows review speed	Somewhat slows review speed	Greatly slows review speed		Yes
529	55201596	Complete	2014-06-10 10:59:57	2014-06-10 11:12:53	France	High-income economies	European		175	[1, 2, 3, 4, 5, 6, 7, 8]	00:12:55	192.134.152.148	Yes	Female	31-40 years old	Academia - research and teaching	Academia		France	Between 21-50	16		12	12	4	8	No, "fast" and "slow" reviews have EQUAL review quality	12	Yes	No		Neither	Neither	Jeopardize	Other, please specify...	I have no idea	No impact	No impact	No impact	No impact	No impact	Somewhat speeds up review	Somewhat speeds up review	Somewhat speeds up review	Somewhat slows review speed	Greatly slows review speed	Somewhat slows review speed		Sometimes
538	55225982	Complete	2014-06-10 14:49:59	2014-06-10 15:06:49	France	High-income economies	European		167	[1, 2, 3, 4, 5, 6, 7, 8]	00:16:49	82.224.147.69	Yes	Female	31-40 years old	Graduate student/postdoc	Student		France	Between 11-20	24	3	8	12	4	4	No, "fast" and "slow" reviews have EQUAL review quality	12	Yes	No		Neither	Neither	No influence	The referees/reviewers		Somewhat speeds up review	Somewhat speeds up review	Somewhat speeds up review	No impact	Somewhat slows review speed	Somewhat slows review speed	Somewhat speeds up review	Somewhat slows review speed	Somewhat slows review speed	Greatly slows review speed	Greatly slows review speed		Yes
543	55260420	Complete	2014-06-10 16:46:09	2014-06-10 16:57:20	North Carolina	High-income economies	North America		275	[1, 2, 3, 4, 5, 6, 7, 8]	00:11:11	152.10.141.142	Yes	Male	41-50 years old	Academia - research and teaching	Academia		United States	Between 21-50	75	1	12	13	6	6	Yes, fast reviews have LOWER review quality	12	Yes	Threatened	24	Neither	Rejected	No influence	The editor		Somewhat speeds up review	Somewhat speeds up review	Somewhat speeds up review	Somewhat speeds up review	Greatly slows review speed		Greatly slows review speed	Greatly speeds up review	Somewhat slows review speed	Greatly slows review speed	Greatly slows review speed		Yes
556	55293360	Complete	2014-06-11 03:29:26	2014-06-11 04:08:24	Kenya	Low-income	Sub-Saharan Africa		203	[1, 2, 3, 4, 5, 6, 7, 8]	00:38:17	41.89.18.15	Yes	Female	31-40 years old	Academia - research and teaching	Academia		Kenya	5 or less	16	3	6	16	4	8	No opinion	12	Yes	No		No opinion	No opinion	No influence	Other, please specify...	All of them	Greatly speeds up review	Somewhat speeds up review	Somewhat speeds up review	Greatly speeds up review	Somewhat slows review speed	Greatly speeds up review	Somewhat slows review speed	Somewhat speeds up review	Somewhat speeds up review	Greatly slows review speed	Greatly slows review speed		Sometimes
557	55293786	Complete	2014-06-11 03:36:53	2014-06-11 03:45:44	New Zealand	High-income economies	Australia/NZ		245	[1, 2, 3, 4, 5, 6, 7, 8]	00:08:51	122.59.16.85	Yes	Male	51-64 years old	Academia - research and teaching	Academia		New Zealand	Greater than 50	22	3	10	12	6	8	No, "fast" and "slow" reviews have EQUAL review quality	12	Yes	Threatened	22	Neither	Neither	No influence	The referees/reviewers		No impact	No impact	No impact	No impact	Somewhat slows review speed	Somewhat speeds up review	Somewhat speeds up review	Greatly speeds up review	Greatly slows review speed	Somewhat slows review speed	Greatly slows review speed		Never
560	55296714	Complete	2014-06-11 04:45:06	2014-06-11 04:54:43	Spain	High-income economies	European		264	[1, 2, 3, 4, 5, 6, 7, 8]	00:09:36	161.111.228.191	Yes	Male	31-40 years old	Academia - research only	Academia		Spain	Greater than 50	32	1	10	15	4	8	Yes, fast reviews have HIGHER review quality	12	Yes	No		Accepted	Neither	No influence	The referees/reviewers		Somewhat speeds up review	No impact	No impact	Somewhat speeds up review	Somewhat slows review speed	Somewhat speeds up review	Somewhat speeds up review	Somewhat speeds up review	Somewhat slows review speed	Greatly slows review speed	Somewhat slows review speed		Sometimes
565	55323302	Complete	2014-06-11 11:37:30	2014-06-11 11:47:25	Florida	High-income economies	North America		278	[1, 2, 3, 4, 5, 6, 7, 8]	00:06:53	216.146.168.108	Yes	Female	41-50 years old	Academia - research and teaching	Academia		United States	Between 11-20	52	3	16	24	4	8	No, "fast" and "slow" reviews have EQUAL review quality	12	Yes	No		No opinion	Accepted	No influence	The editor		No impact	No impact	No impact	No impact	Somewhat slows review speed	Somewhat speeds up review	Somewhat speeds up review	Greatly slows review speed	Somewhat slows review speed	Somewhat slows review speed	Greatly slows review speed		Yes
567	55375286	Complete	2014-06-11 23:32:18	2014-06-11 23:49:10	Colorado	High-income economies	North America		237	[1, 2, 3, 4, 5, 6, 7, 8]	00:16:52	71.215.113.120	Yes	Female	41-50 years old	Academia - research and teaching	Academia		Norway	Greater than 50	32	1	12	16	4	8	No opinion	12	Yes	No		Neither	Neither	No influence	Journal staff		Somewhat speeds up review	No impact	No impact	Somewhat speeds up review	No impact	Greatly speeds up review	No impact	Somewhat slows review speed	No impact	Somewhat slows review speed			Yes
568	55379654	Complete	2014-06-12 01:58:00	2014-06-12 02:08:17	Sweden	High-income economies	European		271	[1, 2, 3, 4, 5, 6, 7, 8]	00:10:16	130.236.172.212	Yes	Male	31-40 years old	Academia - research and teaching	Academia		Sweden	Between 5-10	30	4	2	12	4	8	No, "fast" and "slow" reviews have EQUAL review quality	12	Yes	No		Neither	Neither	No influence	Other, please specify...	The journal through the journal guidelines	No impact	No impact	No impact	No impact	Greatly slows review speed	No impact	Greatly speeds up review	Greatly speeds up review	Somewhat slows review speed	Somewhat slows review speed	Greatly slows review speed		Sometimes
578	55640300	Complete	2014-06-16 02:54:48	2014-06-16 03:04:35	Spain	High-income economies	European		261	[1, 2, 3, 4, 5, 6, 7, 8]	00:09:42	150.128.80.170	Yes	Female	31-40 years old	Academia - research only	Academia		Spain	Between 5-10	32	6	6	6	4	4	No opinion	12	Yes	No		Neither	Neither	No influence	The referees/reviewers		Somewhat speeds up review	No impact	No impact	Somewhat speeds up review		Somewhat slows review speed	No impact	No impact	Somewhat slows review speed		Somewhat slows review speed		Never
596	55756906	Complete	2014-06-17 07:44:20	2014-06-17 08:25:53	India	Lower-middle-income	South Asia		195	[1, 2, 3, 4, 5, 6, 7, 8]	00:41:32	117.203.111.34	Yes	Male	41-50 years old	NGO or non-profit organization	NGO or non-profit organization		India	Between 21-50	76	12	24	24	12	12	No, "fast" and "slow" reviews have EQUAL review quality	12	Yes	No		Neither	Neither	No influence	The referees/reviewers		Somewhat speeds up review	Greatly speeds up review	Somewhat slows review speed	Somewhat speeds up review	No impact	No impact	No impact	Greatly speeds up review	Somewhat slows review speed	No impact	Somewhat slows review speed		Yes
603	55789180	Complete	2014-06-17 12:56:01	2014-06-17 13:03:34	Greece	High-income economies	European		166	[1, 2, 3, 4, 5, 6, 7, 8]	00:07:33	155.207.102.86	Yes	Male	41-50 years old	Academia - research and teaching	Academia		Greece	Greater than 50	32	2	12	16	4	10	No, "fast" and "slow" reviews have EQUAL review quality	12	Yes	Threatened	24	Neither	Neither	Jeopardize	The editor		No impact	No impact	No impact	No impact	Somewhat slows review speed	Somewhat speeds up review	Somewhat slows review speed	Somewhat speeds up review	Somewhat slows review speed	Greatly slows review speed	Somewhat slows review speed		Yes
610	55864800	Complete	2014-06-18 07:26:09	2014-06-18 07:34:00	United Kingdom	High-income economies	United Kingdom		278	[1, 2, 3, 4, 5, 6, 7, 8]	00:07:50	192.171.183.150	Yes	Male	41-50 years old	Governmental or state agency	Governmental or state agency		United Kingdom	Between 21-50	20	3	12	16	2	8	Yes, fast reviews have LOWER review quality	12	Yes	No		Neither	Rejected	No influence	The referees/reviewers		Greatly speeds up review		Somewhat speeds up review	Somewhat speeds up review		Greatly speeds up review			Somewhat slows review speed		Greatly slows review speed		Sometimes
611	55865980	Complete	2014-06-18 07:44:12	2014-06-18 08:03:58	Switzerland	High-income economies	European		279	[1, 2, 3, 4, 5, 6, 7, 8]	00:19:29	193.134.202.252	Yes	Male	51-64 years old	Academia - research and teaching	Academia		Switzerland	Between 21-50	44	4	8	10	3	3	No, "fast" and "slow" reviews have EQUAL review quality	12	Yes	No		Neither	Neither	Jeopardize	The editor		Somewhat speeds up review	No impact	Somewhat speeds up review	No impact	No impact	Greatly speeds up review	Somewhat speeds up review	No impact	Somewhat slows review speed	Somewhat slows review speed	Greatly slows review speed		Sometimes
614	55878928	Complete	2014-06-18 08:51:22	2014-06-18 09:03:48	France	High-income economies	European		163	[1, 2, 3, 4, 5, 6, 7, 8]	00:12:25	193.52.40.1	Yes	Male	21-30 years old	Graduate student/postdoc	Student		France	5 or less	13	3	8	8	2	4	No, "fast" and "slow" reviews have EQUAL review quality	12	Yes	No		No opinion	Neither	Improve/Benefit	Journal staff		Somewhat speeds up review	No impact	No impact	No impact	No impact	Somewhat speeds up review	Greatly slows review speed	No impact	Somewhat slows review speed	No impact	Greatly slows review speed		Sometimes
630	55892968	Complete	2014-06-18 11:06:06	2014-06-18 11:17:50	Missouri	High-income economies	North America		279	[1, 2, 3, 4, 5, 6, 7, 8]	00:11:43	128.252.102.104	Yes	Male	31-40 years old	Academia - research and teaching	Academia		United States	Between 21-50	35	1	10	10	4	4	Yes, fast reviews have HIGHER review quality	12	Yes	No		Neither	Neither	No influence	The referees/reviewers		Somewhat speeds up review	No impact	No impact	No impact	Greatly slows review speed	Somewhat speeds up review	Somewhat slows review speed	No impact	Greatly slows review speed	Somewhat slows review speed	Greatly slows review speed		Yes
636	55912108	Complete	2014-06-18 13:44:13	2014-06-18 14:00:49	California	High-income economies	North America		272	[1, 2, 3, 4, 5, 6, 7, 8]	00:16:24	171.66.68.81	Yes	Female	21-30 years old	Academia - research only	Academia		United States	Between 11-20	24	2	12	12	2	6	No opinion	12	No	No		Neither	Neither	No influence	The editor		No impact	No impact	No impact		Somewhat slows review speed	No impact	Greatly slows review speed	Somewhat slows review speed	Somewhat slows review speed	Greatly slows review speed	Greatly slows review speed		Yes
639	55946832	Complete	2014-06-18 18:31:29	2014-06-18 18:51:16	Argentina	High-income economies	Latin America and the Caribbean		111	[1, 2, 3, 4, 5, 6, 7, 8]	00:19:46	181.165.218.205	Yes	Male	31-40 years old	Graduate student/postdoc	Student		Argentina	Between 11-20	48	12	12	24	12	14	No, "fast" and "slow" reviews have EQUAL review quality	12	Yes	No		Neither	Neither	No influence	Journal staff		Somewhat speeds up review	No impact	No impact	Somewhat speeds up review	Somewhat slows review speed	Somewhat slows review speed	Somewhat speeds up review	No impact	Greatly slows review speed		Somewhat slows review speed		Sometimes
641	55956452	Complete	2014-06-18 21:05:06	2014-06-18 21:22:43	Korea	High-income economies	East Asia and Pacific		131	[1, 2, 3, 4, 5, 6, 7, 8]	00:13:41	14.54.101.115	Yes	Male	51-64 years old	Academia - research and teaching	Academia		China	Between 21-50	24	3	6	12	4	6	No, "fast" and "slow" reviews have EQUAL review quality	12	Yes	Withdrew	24	Rejected	Accepted	No influence	The editor		Greatly speeds up review	Greatly speeds up review		Greatly speeds up review	Somewhat speeds up review	Greatly speeds up review	Greatly slows review speed	Greatly speeds up review	Somewhat slows review speed	Greatly slows review speed	Greatly slows review speed		Yes
657	56114844	Complete	2014-06-20 10:35:24	2014-06-20 10:46:58	France	High-income economies	European		170	[1, 2, 3, 4, 5, 6, 7, 8]	00:11:33	88.160.16.79	Yes	Male	41-50 years old	Private	Private	Consulting company	France	Between 21-50	24	1	10	10	4	4	No, "fast" and "slow" reviews have EQUAL review quality	12	Yes	No	20	Neither	Neither	No influence	The referees/reviewers		Somewhat speeds up review	No impact	No impact	No impact	Somewhat slows review speed	No impact	Somewhat speeds up review	Somewhat speeds up review	Somewhat speeds up review	Somewhat slows review speed	Greatly slows review speed		Sometimes
661	56283258	Complete	2014-06-23 06:43:09	2014-06-23 06:52:05	Australia	High-income economies	Australia/NZ		115	[1, 2, 3, 4, 5, 6, 7, 8]	00:08:55	101.172.170.166	Yes	Male	41-50 years old	Academia - research and teaching	Academia		Australia	Between 21-50	20	8	12	12	4	8	No, "fast" and "slow" reviews have EQUAL review quality	12	Yes	No		Neither	Neither	No influence	The referees/reviewers		No impact	No impact	No impact	No impact	Somewhat slows review speed	No impact	Somewhat speeds up review	Somewhat speeds up review	Somewhat slows review speed	Somewhat slows review speed	Somewhat slows review speed		Sometimes
666	56654740	Complete	2014-06-26 09:05:28	2014-06-26 09:23:14	United Kingdom	High-income economies	United Kingdom		169	[1, 2, 3, 4, 5, 6, 7, 8]	00:17:46	80.42.200.52	Yes	Male	65 years old or older	Academia - research only	Academia		Estonia	Greater than 50	24	12	18	36	4	6	No, "fast" and "slow" reviews have EQUAL review quality	12	Yes	No		No opinion	No opinion	No influence	The referees/reviewers		No impact	No impact		No impact	Somewhat slows review speed	No impact	No impact	No impact	No impact	No impact	Greatly slows review speed	none	No opinion
668	57056664	Complete	2014-06-30 15:43:44	2014-06-30 15:59:08	Colorado	High-income economies	North America		285	[1, 2, 3, 4, 5, 6, 7, 8]	00:14:43	199.133.194.244	Yes	Female	31-40 years old	Governmental or state agency	Governmental or state agency		United States	Between 11-20	24	3	8	12	3	4	No, "fast" and "slow" reviews have EQUAL review quality	12	Yes	No		Neither	Neither	Jeopardize	Other, please specify...	Editor and reviewers are equally accountable.	No impact	No impact	No impact	No impact	Somewhat slows review speed	Somewhat speeds up review	Somewhat speeds up review	Greatly speeds up review	Greatly slows review speed	Somewhat slows review speed	Somewhat slows review speed		Sometimes
669	57076458	Complete	2014-06-30 18:53:27	2014-06-30 19:11:15	Australia	High-income economies	Australia/NZ		118	[1, 2, 3, 4, 5, 6, 7, 8]	00:17:47	58.6.229.105	Yes	Male	65 years old or older	Private	Private	Marine Environmental Consultant	Australia	Greater than 50	24	8	6	8	4	4	No, "fast" and "slow" reviews have EQUAL review quality	12	Yes	No		Neither	Rejected	No influence	The referees/reviewers		No impact	No impact	No impact	No impact	No impact	No impact	Somewhat slows review speed	Somewhat speeds up review	Somewhat slows review speed	Somewhat slows review speed	Greatly slows review speed		Yes
57	53481030	Complete	2014-05-22 05:22:10	2014-05-22 05:34:44	Switzerland	High-income economies	European		274	[1, 2, 3, 4, 5, 6, 7, 8]	00:12:33	195.65.19.154	Yes	Female	31-40 years old	NGO or non-profit organization	NGO or non-profit organization		Switzerland	Between 5-10		7	10	12	6	7	No opinion	13	Yes	No		Neither	Rejected	No influence	The referees/reviewers			No impact	No impact	No impact	Somewhat slows review speed	Somewhat speeds up review	Greatly speeds up review	Somewhat speeds up review	Somewhat slows review speed	Somewhat slows review speed	Greatly slows review speed		Sometimes
108	53485236	Complete	2014-05-22 06:49:39	2014-05-22 07:34:26	Portugal	High-income economies	European		251	[1, 2, 3, 4, 5, 6, 7, 8]	00:43:06	85.242.106.155	Yes	Male	31-40 years old	Graduate student/postdoc	Student		Sao Tome	Between 5-10		4	13	13	4	6	No, "fast" and "slow" reviews have EQUAL review quality	13	Yes	No		Neither	Rejected	No influence	The referees/reviewers		No impact	No impact	No impact	No impact	Somewhat slows review speed	Somewhat speeds up review	Somewhat speeds up review	Somewhat speeds up review	Somewhat slows review speed	Somewhat slows review speed	Greatly slows review speed		Sometimes
272	53688066	Complete	2014-05-22 21:40:48	2014-05-22 21:56:04	United Kingdom	High-income economies	United Kingdom		144	[1, 2, 3, 4, 5, 6, 7, 8]	00:15:16	163.1.175.233	Yes	Male	31-40 years old	Academia - research and teaching	Academia		China	Between 21-50	17	3	8	14	1	4	No, "fast" and "slow" reviews have EQUAL review quality	13	Yes	No		Neither	Neither	Jeopardize	The editor		No impact	No impact	No impact	Somewhat speeds up review	Somewhat slows review speed	No impact	No impact	Somewhat slows review speed	Somewhat slows review speed	Greatly slows review speed	Somewhat slows review speed		Sometimes
292	53699006	Complete	2014-05-23 03:09:13	2014-05-23 03:29:10	United Kingdom	High-income economies	United Kingdom		287	[1, 2, 3, 4, 5, 6, 7, 8]	00:17:40	139.153.143.196	Yes	Female	41-50 years old	Academia - research and teaching	Academia		United Kingdom	Between 21-50	20	4	12	12	6	8	No, "fast" and "slow" reviews have EQUAL review quality	13	Yes	No		Neither	Neither	No influence	Other, please specify...	I think it is a combination of the editor and reviewers - either can make the process slow or fast	Somewhat speeds up review	No impact	No impact	Somewhat speeds up review	Somewhat slows review speed	Somewhat speeds up review	Greatly speeds up review	Greatly speeds up review	Somewhat slows review speed	Greatly slows review speed	Greatly slows review speed		Sometimes
435	54500314	Complete	2014-06-02 13:17:26	2014-06-02 13:36:54	Mexico	Upper-middle-income	Latin America and the Caribbean		222	[1, 2, 3, 4, 5, 6, 7, 8]	00:19:28	132.248.49.217	Yes	Female	41-50 years old	Academia - research and teaching	Academia		Mexico	Between 21-50	36	5	12	16	10	10	No, "fast" and "slow" reviews have EQUAL review quality	13	Yes	Threatened	24	Neither	Neither	No influence	The referees/reviewers		No impact	No impact	No impact	Somewhat speeds up review	Somewhat slows review speed	No impact	Somewhat speeds up review	Greatly speeds up review	Somewhat slows review speed	Greatly slows review speed	Somewhat slows review speed	Associate editor decision of waiting for a reviewer (that is taking too long to review)	Yes
550	55274400	Complete	2014-06-10 19:33:03	2014-06-10 19:59:53	Japan	High-income economies	East Asia and Pacific		197	[1, 2, 3, 4, 5, 6, 7, 8]	00:26:48	150.26.54.90	Yes	Male	31-40 years old	Governmental or state agency	Governmental or state agency		Japan	Between 11-20	13	4	8	13	4	6	No, "fast" and "slow" reviews have EQUAL review quality	13	No	No		Neither	Neither	No influence	The referees/reviewers		Somewhat speeds up review	No impact	No impact	Somewhat speeds up review	Somewhat slows review speed	Somewhat speeds up review	Greatly slows review speed	No impact	Somewhat slows review speed	Greatly slows review speed	Greatly slows review speed		Sometimes
606	55824658	Complete	2014-06-17 18:29:57	2014-06-17 18:37:34					110	[1, 2, 3, 4, 5, 6, 7, 8]	00:07:36	10.12.193.37	Yes	Female	41-50 years old	Academia - research only	Academia		Australia	Between 11-20	25	2	10	16	4	6	No opinion	13	Yes	No		Neither	Neither	No influence	The referees/reviewers		No impact	No impact	No impact	No impact	Somewhat slows review speed	Somewhat speeds up review	Somewhat speeds up review	Somewhat speeds up review	Greatly slows review speed	Somewhat slows review speed	Greatly slows review speed		Sometimes
65	53482126	Complete	2014-05-22 05:37:12	2014-05-22 05:54:27					163	[1, 2, 3, 4, 5, 6, 7, 8]	00:17:15	172.27.62.147	Yes	Male	21-30 years old	Academia - research only	Academia		Germany	Between 11-20		3	10	6	3	4	Yes, fast reviews have HIGHER review quality	14	No	No		Neither	Neither	No influence	The editor		Greatly speeds up review	No impact	No impact	Somewhat speeds up review	Greatly slows review speed	Somewhat speeds up review	Greatly speeds up review	Greatly speeds up review	Somewhat slows review speed	Greatly slows review speed	Greatly slows review speed	theoretical complexity of the paper	Yes
68	53482608	Complete	2014-05-22 05:45:12	2014-05-22 06:02:40	Australia	High-income economies	Australia/NZ		117	[1, 2, 3, 4, 5, 6, 7, 8]	00:17:28	59.167.222.171	Yes	Male	41-50 years old	Academia - research only	Academia		Australia	Between 11-20		4	8	12	4	4	No, "fast" and "slow" reviews have EQUAL review quality	14	Yes	No		Accepted	Rejected	No influence	The referees/reviewers		No impact	No impact	Somewhat speeds up review	Somewhat speeds up review	Somewhat slows review speed	No impact	Somewhat speeds up review	Somewhat speeds up review	Somewhat slows review speed	Somewhat slows review speed	Somewhat slows review speed	editorial structure (how many editors/handling editors see paper); whether methods (particularly math) are esoteric and there is a limited number of potential reviewers; controversy (e.g. split reviews)	Sometimes
168	53494272	Complete	2014-05-22 09:19:25	2014-05-22 09:32:31	Australia	High-income economies	Australia/NZ		113	[1, 2, 3, 4, 5, 6, 7, 8]	00:13:05	58.7.186.224	Yes	Female	41-50 years old	Academia - research and teaching	Academia		Australia	Between 21-50		6	12	24	6	12	No, "fast" and "slow" reviews have EQUAL review quality	14	Yes	No		Neither	Neither	No influence	The referees/reviewers		Somewhat speeds up review	No impact	No impact	No impact	Somewhat slows review speed	No impact	Somewhat slows review speed	Somewhat speeds up review	Somewhat slows review speed	Somewhat slows review speed	Greatly slows review speed		Sometimes
316	53726452	Complete	2014-05-23 11:32:42	2014-05-23 11:44:44	Ontario	High-income economies	North America		131	[1, 2, 3, 4, 5, 6, 7, 8]	00:12:01	142.150.219.120	Yes	Male	41-50 years old	Academia - research and teaching	Academia		Canada	Between 21-50	20	4	12	14	4	8	No, "fast" and "slow" reviews have EQUAL review quality	14	Yes	Threatened	20	Neither	Neither	No influence	The editor		No impact	No impact	No impact	No impact	Somewhat slows review speed	Somewhat speeds up review	Greatly slows review speed		Somewhat slows review speed	Greatly slows review speed	Somewhat slows review speed		Sometimes
395	54325440	Complete	2014-05-30 10:22:18	2014-05-30 10:33:37	Montana	High-income economies	North America		94	[1, 2, 3, 4, 5, 6, 7, 8]	00:11:19	161.7.102.103	Yes	Male	51-64 years old	Governmental or state agency	Governmental or state agency			Between 5-10	22	8	10	12	6	8	No, "fast" and "slow" reviews have EQUAL review quality	14	Yes	Withdrew	20	Neither	Neither	No influence	The editor		No impact	No impact	No impact	Somewhat speeds up review	Somewhat slows review speed	Somewhat slows review speed	No impact	Somewhat speeds up review	Somewhat slows review speed	Greatly slows review speed	Somewhat slows review speed	I have come across occasional bias with certain reviewers. They may not like the paper and as a result slow the process.	Yes
417	54416376	Complete	2014-06-01 00:38:46	2014-06-01 00:59:14	Washington	High-income economies	North America		291	[1, 2, 3, 4, 5, 6, 7, 8]	00:20:25	98.247.31.85	Yes	Male	65 years old or older	Governmental or state agency	Governmental or state agency		United States	Greater than 50	16	3	8	12	2	3	Yes, fast reviews have LOWER review quality	14	Yes	No		Rejected	No opinion	No influence	The referees/reviewers		No impact	No impact	No impact	No impact	Somewhat slows review speed	Somewhat speeds up review	Somewhat speeds up review	Somewhat speeds up review	Somewhat slows review speed	Greatly slows review speed	Greatly slows review speed		Sometimes
523	55166762	Complete	2014-06-09 22:32:13	2014-06-09 23:24:13	Australia	High-income economies	Australia/NZ		100	[1, 2, 3, 4, 5, 6, 7, 8]	00:52:00	130.95.42.84	Yes	Female	21-30 years old	Academia - research only	Academia		Australia	5 or less	20	4	12	12	4	8	No, "fast" and "slow" reviews have EQUAL review quality	14	Yes	No		Neither	Neither	No influence	Other, please specify...	All of them	Somewhat slows review speed	No impact	No impact	No impact	Somewhat slows review speed	No impact	Somewhat speeds up review	Somewhat speeds up review	Greatly slows review speed	Greatly slows review speed	Greatly slows review speed		Sometimes
545	55265728	Complete	2014-06-10 17:24:06	2014-06-10 17:33:16	United Kingdom	High-income economies	United Kingdom		280	[1, 2, 3, 4, 5, 6, 7, 8]	00:09:09	92.26.120.74	Yes	Male	31-40 years old	Academia - research only	Academia		United Kingdom	Between 5-10	14	6	12	14	8	10	No opinion	14	Yes	No		Neither	Neither	No influence	The editor		Somewhat speeds up review	No impact	No impact	No impact	No impact	No impact	Greatly slows review speed	Somewhat slows review speed	No impact	Somewhat slows review speed	Somewhat slows review speed		Sometimes
569	55391806	Complete	2014-06-12 07:50:24	2014-06-12 08:03:25					168	[1, 2, 3, 4, 5, 6, 7, 8]	00:13:01	10.4.121.29	Yes	Male	31-40 years old	Academia - research only	Academia		France	Between 21-50	24	1	12	16	8	20	No, "fast" and "slow" reviews have EQUAL review quality	14	Yes	Threatened		Neither	Neither	No influence	The referees/reviewers		Somewhat speeds up review	No impact	Somewhat slows review speed	Somewhat speeds up review	Somewhat slows review speed	Somewhat speeds up review	Somewhat speeds up review	Somewhat speeds up review	Somewhat slows review speed	Greatly slows review speed	Greatly slows review speed		Sometimes
585	55715686	Complete	2014-06-16 17:47:33	2014-06-16 18:00:08	Massachusetts	High-income economies	North America		280	[1, 2, 3, 4, 5, 6, 7, 8]	00:12:34	50.163.90.248	Yes	Female	31-40 years old	Academia - research and teaching	Academia		United States	Between 5-10	36	8	10	16	5	8	Yes, fast reviews have HIGHER review quality	14	Yes	No		Neither	Neither	No influence	The editor		No impact	No impact	Somewhat speeds up review	Somewhat speeds up review	No impact	No impact	Somewhat speeds up review	Somewhat speeds up review	Somewhat slows review speed	Somewhat slows review speed	Somewhat slows review speed		Sometimes
670	57083190	Complete	2014-06-30 20:29:37	2014-06-30 20:42:51	British Columbia	High-income economies	North America		160	[1, 2, 3, 4, 5, 6, 7, 8]	00:13:14	137.82.245.139	Yes	Male	41-50 years old	Academia - research and teaching	Academia		Denmark	Between 21-50	40	4	12	14	4	6	No, "fast" and "slow" reviews have EQUAL review quality	14	Yes	Threatened	25	Neither	Neither	No opinion	The editor		Somewhat speeds up review	No impact	No impact	No impact	Somewhat speeds up review	No impact	No impact	Somewhat speeds up review	No impact	Greatly slows review speed	Somewhat slows review speed		Yes
114	53485480	Complete	2014-05-22 06:56:18	2014-05-22 07:44:52	South Africa	Upper-middle-income	Sub-Saharan Africa		261	[1, 2, 3, 4, 5, 6, 7, 8]	00:48:34	196.15.217.250	Yes	Female	31-40 years old	Governmental or state agency	Governmental or state agency		South Africa	Between 11-20		2	10	12	3	4	No, "fast" and "slow" reviews have EQUAL review quality	15	Yes	No		Neither	Neither	No influence	The editor		No impact	No impact	No impact	No impact	Somewhat slows review speed	Greatly speeds up review	Greatly speeds up review	Greatly speeds up review	Somewhat slows review speed	Greatly slows review speed	Somewhat slows review speed		Sometimes
203	53518282	Complete	2014-05-22 11:25:47	2014-05-22 11:41:18	Yukon Territory	High-income economies	North America		127	[1, 2, 3, 4, 5, 6, 7, 8]	00:15:31	199.247.245.12	Yes	Male	21-30 years old	Academia - research only	Academia		Canada	5 or less	17	1	12	10	5	3	No, "fast" and "slow" reviews have EQUAL review quality	15	No	No		Neither	Rejected	Improve/Benefit	Journal staff		Somewhat speeds up review	No impact	No impact	No impact	No impact	Somewhat speeds up review	Somewhat slows review speed	Somewhat speeds up review	Greatly slows review speed	Somewhat slows review speed	Somewhat slows review speed		Sometimes
226	53528598	Complete	2014-05-22 12:47:00	2014-05-22 13:03:52	Ontario	High-income economies	North America		147	[1, 2, 3, 4, 5, 6, 7, 8]	00:16:51	198.103.161.1	Yes	Male	65 years old or older	Governmental or state agency	Governmental or state agency		Canada	Greater than 50	12	2	8	10	6	8	Yes, fast reviews have LOWER review quality	15	Yes	No		Neither	Rejected	Jeopardize	The referees/reviewers		Somewhat speeds up review	No impact	Somewhat speeds up review	Somewhat speeds up review	Greatly slows review speed	No impact	No impact	Somewhat speeds up review	Greatly slows review speed	No impact	Greatly slows review speed		Sometimes
282	53696720	Complete	2014-05-23 01:48:50	2014-05-23 02:01:57	Germany	High-income economies	European		136	[1, 2, 3, 4, 5, 6, 7, 8]	00:13:06	188.106.208.74	Yes	Prefer not to say	31-40 years old	Academia - research and teaching	Academia		Brazil	Greater than 50	71	3	12	24	2	4	Yes, fast reviews have LOWER review quality	15	Yes	Withdrew	50	No opinion	Rejected	No influence	The referees/reviewers		No impact	No impact	No impact	Somewhat speeds up review	Greatly slows review speed	Somewhat speeds up review	Somewhat speeds up review	No impact	No impact	Greatly slows review speed	Greatly slows review speed		Sometimes
495	55101130	Complete	2014-06-09 08:52:47	2014-06-09 09:12:45	United States	High-income economies	North America		296	[1, 2, 3, 4, 5, 6, 7, 8]	00:19:57	72.178.151.77	Yes	Male	41-50 years old	Academia - research and teaching	Academia		United States	Greater than 50	50	2	10	15	3	4	No opinion	15	Yes	Threatened	24	Neither	Neither	No opinion	Other, please specify...	Associate editors/subject-matter editors, not the editor in chief	Somewhat speeds up review	Somewhat slows review speed	Somewhat slows review speed	Somewhat speeds up review	Somewhat slows review speed	Somewhat speeds up review	No impact	Somewhat speeds up review	Somewhat slows review speed	Greatly slows review speed	Somewhat slows review speed		Yes
544	55263456	Complete	2014-06-10 17:01:06	2014-06-10 17:06:30	Indiana	High-income economies	North America		280	[1, 2, 3, 4, 5, 6, 7, 8]	00:05:24	129.74.243.173	Yes	Female	31-40 years old	Academia - research and teaching	Academia		United States	Greater than 50	25	1	6	15	3	12	No, "fast" and "slow" reviews have EQUAL review quality	15	Yes	Threatened		Neither	Neither	No influence	The editor		No impact	No impact	No impact	No impact	No impact	Somewhat speeds up review	Somewhat speeds up review	Somewhat speeds up review	Somewhat slows review speed	Greatly slows review speed	Greatly slows review speed		Sometimes
562	55313008	Complete	2014-06-11 09:43:33	2014-06-11 10:53:59	United Kingdom	High-income economies	United Kingdom		284	[1, 2, 3, 4, 5, 6, 7, 8]	01:10:26	129.67.118.1	Yes	Female	31-40 years old	Graduate student/postdoc	Student		United Kingdom	Between 5-10	2	4	8	15	4	6		15	Yes	No		Neither	Neither	No influence	The editor		No impact	No impact	No impact	No impact	Somewhat slows review speed	Somewhat speeds up review	No impact	No impact	Somewhat slows review speed	Greatly slows review speed	Greatly slows review speed		Sometimes
31	53478632	Complete	2014-05-22 04:43:07	2014-05-22 05:41:59	Cameroon	Lower-middle-income	Sub-Saharan Africa		154	[1, 2, 3, 4, 5, 6, 7, 8]	00:58:52	41.205.11.40	Yes	Male	51-64 years old	Academia - research and teaching	NGO or non-profit organization		Cameroon	Between 21-50		5	8	12	6	8	No, "fast" and "slow" reviews have EQUAL review quality	16	Yes	No		Rejected	Neither	No influence	The referees/reviewers		No impact	Somewhat slows review speed	Somewhat slows review speed	No impact	Somewhat slows review speed	Somewhat speeds up review	Greatly speeds up review	No impact	Greatly speeds up review	Somewhat speeds up review	Greatly speeds up review		Yes
33	53478712	Complete	2014-05-22 04:44:09	2014-05-22 05:00:16	United Kingdom	High-income economies	United Kingdom		258	[1, 2, 3, 4, 5, 6, 7, 8]	00:16:07	139.184.224.177	Yes	Female	31-40 years old	Academia - research and teaching	NGO or non-profit organization		United Kingdom	5 or less		4	3	4	1	1	No, "fast" and "slow" reviews have EQUAL review quality	16	Yes	No		Rejected	Neither	No influence	The editor		No impact	No impact	No impact	Greatly slows review speed	Greatly slows review speed	Greatly slows review speed	Greatly slows review speed	Somewhat slows review speed	Greatly slows review speed	Greatly slows review speed	Greatly slows review speed	contacting busy reviewer	Yes
46	53480116	Complete	2014-05-22 05:08:17	2014-05-22 05:16:24	Finland	High-income economies	European		166	[1, 2, 3, 4, 5, 6, 7, 8]	00:08:06	130.234.109.219	Yes	Male	31-40 years old	Academia - research and teaching	Academia		Finland	Between 21-50		3	8	12	4	6	No, "fast" and "slow" reviews have EQUAL review quality	16	Yes	No		Accepted	Rejected	Improve/Benefit	The editor		Somewhat speeds up review	No impact	No impact	Somewhat speeds up review	No impact	Somewhat speeds up review	Greatly speeds up review	Somewhat slows review speed	Somewhat slows review speed	Somewhat slows review speed	Somewhat slows review speed		Sometimes
51	53480494	Complete	2014-05-22 05:14:21	2014-05-22 05:33:20	Germany	High-income economies	European		170	[1, 2, 3, 4, 5, 6, 7, 8]	00:18:59	141.2.253.19	Yes	Male	41-50 years old	Academia - research and teaching	Academia		Germany	Greater than 50		4	12		4	4	No, "fast" and "slow" reviews have EQUAL review quality	16	Yes	Withdrew	16	Neither	Neither	No influence	The editor		No impact	No impact	No impact	No impact	No impact	Somewhat speeds up review	Somewhat speeds up review	Greatly speeds up review	Somewhat speeds up review	Greatly slows review speed	Greatly slows review speed	too much reviews to do	Sometimes
52	53480542	Complete	2014-05-22 05:14:41	2014-05-22 05:30:19	Philippines	Lower-middle-income	East Asia and Pacific		248	[1, 2, 3, 4, 5, 6, 7, 8]	00:15:38	202.123.56.201	Yes	Male	41-50 years old	NGO or non-profit organization	NGO or non-profit organization		Philippines	Between 21-50		4	12		4	8	No, "fast" and "slow" reviews have EQUAL review quality	16	Yes	Withdrew	24	Neither	Neither	No influence	The referees/reviewers		Somewhat speeds up review	Somewhat speeds up review	No impact	No impact	Somewhat slows review speed	Somewhat slows review speed	Somewhat speeds up review	Somewhat speeds up review	Somewhat slows review speed	Somewhat slows review speed	Greatly slows review speed	Quality of writing and level of English	Yes
70	53482746	Complete	2014-05-22 05:48:31	2014-05-22 06:23:03	Austria	High-income economies	European		123	[1, 2, 3, 4, 5, 6, 7, 8]	00:34:30	143.50.158.132	Yes	Male	51-64 years old	Academia - research and teaching	Academia		Austria	Greater than 50		2	24	12	2	4	No opinion	16	No	No		Neither	Rejected	No influence	Other, please specify...	All of them	Somewhat slows review speed	Somewhat slows review speed	Somewhat slows review speed	Somewhat speeds up review	Greatly slows review speed	Greatly speeds up review	Greatly speeds up review	Greatly speeds up review	Somewhat slows review speed	Greatly slows review speed	Greatly slows review speed	occasionally competition will purposely slow something down, but primarily the importance of the major factors (journal, editor, reviewers) in slowing or speeding up the reviewer process differs widely within and among journals, and even due to the subject matter of individual manuscripts.	Sometimes
85	53483644	Complete	2014-05-22 06:10:56	2014-05-22 06:20:39	United Kingdom	High-income economies	United Kingdom		280	[1, 2, 3, 4, 5, 6, 7, 8]	00:09:42	143.234.74.51	Yes	Female	31-40 years old	Academia - research only	Academia		United Kingdom	Between 11-20		12	24	1	8	12	Yes, fast reviews have LOWER review quality	16	Yes	No		Neither	Neither	No influence	The editor		No impact	No impact	No impact	No impact	Somewhat slows review speed	Somewhat speeds up review	No impact	Greatly speeds up review	Somewhat slows review speed	Greatly slows review speed	Greatly slows review speed		Sometimes
96	53484544	Complete	2014-05-22 06:32:01	2014-05-22 06:47:53	Japan	High-income economies	East Asia and Pacific		193	[1, 2, 3, 4, 5, 6, 7, 8]	00:15:51	182.250.246.231	Yes	Male	31-40 years old	Academia - research and teaching	Academia		Japan	Greater than 50		4	10	12	4	6	Yes, fast reviews have HIGHER review quality	16	Yes	No		Rejected	Neither	No influence	The referees/reviewers		No impact	Somewhat speeds up review	No impact	No impact	Somewhat slows review speed	Greatly speeds up review	Somewhat slows review speed	Somewhat speeds up review	Greatly slows review speed	Somewhat slows review speed	Greatly slows review speed		Yes
109	53485266	Complete	2014-05-22 06:50:41	2014-05-22 07:15:00	Italy	High-income economies	European		192	[1, 2, 3, 4, 5, 6, 7, 8]	00:24:19	193.205.89.187	Yes	Male	31-40 years old	Graduate student/postdoc	Student		Italy	Between 21-50		3	8	12	4	8	No opinion	16	Yes	No		Neither	Neither	No influence	The editor		No impact	No impact	No impact	Somewhat slows review speed	No impact	No impact	No impact	No impact	No impact	Greatly slows review speed	Greatly slows review speed		Sometimes
129	53487500	Complete	2014-05-22 07:39:46	2014-05-22 08:05:29	Czech Republic	High-income economies	European		149	[1, 2, 3, 4, 5, 6, 7, 8]	00:25:42	158.194.66.89	Yes	Male	31-40 years old	Academia - research and teaching	Academia		Czech Republic	Between 21-50		7	12	16	4	8	No, "fast" and "slow" reviews have EQUAL review quality	16	Yes	No		Rejected	Neither	Jeopardize	The referees/reviewers		Somewhat speeds up review	No impact	No impact	Somewhat speeds up review	Somewhat slows review speed	Somewhat speeds up review	Somewhat speeds up review	Greatly speeds up review	Greatly slows review speed	Greatly slows review speed	Somewhat slows review speed	Interdisciplinary reserach often received contradictory reviews. Similarly, reviewevers with different scientific background write contradictory reviews and third reviewer is then invited. Above also means if the reviewer is chosen inappropriately (e.g. marginal interest in such topic), it significantly slows the speed	Yes
139	53488850	Complete	2014-05-22 08:07:17	2014-05-22 08:22:35	Norway	High-income economies	European		232	[1, 2, 3, 4, 5, 6, 7, 8]	00:15:17	129.240.89.253	Yes	Female	31-40 years old	Graduate student/postdoc	Student		Norway	Between 5-10		6	12	16	4	6	No, "fast" and "slow" reviews have EQUAL review quality	16	Yes	No		Neither	Neither	No influence	The editor		No impact	No impact	No impact	Somewhat speeds up review	Somewhat slows review speed	Greatly speeds up review	Somewhat speeds up review	Somewhat speeds up review	Somewhat slows review speed	Greatly slows review speed	Greatly slows review speed		Sometimes
147	53490316	Complete	2014-05-22 08:32:10	2014-05-22 08:43:09	South Carolina	High-income economies	North America		282	[1, 2, 3, 4, 5, 6, 7, 8]	00:10:59	128.23.250.34	Yes	Male	31-40 years old	Governmental or state agency	Governmental or state agency		United States	Between 11-20		6	12	16	6	8	No, "fast" and "slow" reviews have EQUAL review quality	16	No	No		Neither	Accepted	Jeopardize	The referees/reviewers		Somewhat speeds up review	Somewhat speeds up review	Somewhat speeds up review	Somewhat speeds up review	Greatly speeds up review	Somewhat slows review speed	No impact	Somewhat speeds up review	Somewhat slows review speed	Greatly slows review speed	Greatly slows review speed		Yes
175	53496828	Complete	2014-05-22 09:46:32	2014-05-22 09:58:36	Brazil	Upper-middle-income	Latin America and the Caribbean		125	[1, 2, 3, 4, 5, 6, 7, 8]	00:11:42	177.20.130.8	Yes	Male	31-40 years old	Academia - research and teaching	Academia		Brazil	Between 21-50		3	12	16	3	8	No, "fast" and "slow" reviews have EQUAL review quality	16	Yes	No		Neither	Neither	No influence	The referees/reviewers		Greatly speeds up review	Somewhat speeds up review	Somewhat speeds up review		Greatly slows review speed		No impact	Somewhat slows review speed	No impact	Greatly slows review speed	Somewhat slows review speed		Sometimes
183	53510752	Complete	2014-05-22 10:25:15	2014-05-22 10:44:06	Wisconsin	High-income economies	North America		289	[1, 2, 3, 4, 5, 6, 7, 8]	00:18:51	216.56.40.50	Yes	Male	41-50 years old	Academia - research and teaching	Academia		United States	Greater than 50	50	1	12	16	4	8	Yes, fast reviews have LOWER review quality	16	No	No		Neither	Neither	No opinion	The referees/reviewers		Somewhat slows review speed	No impact	No impact	No impact	Somewhat slows review speed	Somewhat speeds up review	Somewhat speeds up review	Somewhat speeds up review	Somewhat slows review speed	Greatly slows review speed	Greatly slows review speed		Sometimes
184	53511458	Complete	2014-05-22 10:31:47	2014-05-22 10:46:49	Minnesota	High-income economies	North America		272	[1, 2, 3, 4, 5, 6, 7, 8]	00:15:01	160.94.47.18	Yes	Male	21-30 years old	Graduate student/postdoc	Student		United States	5 or less	36	5	8	10	4	4	No, "fast" and "slow" reviews have EQUAL review quality	16	Yes	Withdrew	36	Neither	Neither	No opinion	The editor		No impact	No impact	No impact	No impact	Somewhat slows review speed	No impact	No impact	Somewhat slows review speed	Somewhat slows review speed	Greatly slows review speed	Somewhat slows review speed		Yes
188	53512626	Complete	2014-05-22 10:38:19	2014-05-22 10:47:03	Norway	High-income economies	European		236	[1, 2, 3, 4, 5, 6, 7, 8]	00:08:43	129.241.80.222	Yes	Male	51-64 years old	Academia - research and teaching	Academia		Norway	Greater than 50	20	2	12	15	4	8	No, "fast" and "slow" reviews have EQUAL review quality	16	Yes	No		Neither	Neither	No influence	The referees/reviewers			No impact	No impact		No impact	Greatly speeds up review	No impact	Somewhat slows review speed	No impact	Somewhat slows review speed	No impact		Yes
196	53515544	Complete	2014-05-22 11:05:16	2014-05-22 11:14:16	Germany	High-income economies	European		173	[1, 2, 3, 4, 5, 6, 7, 8]	00:09:00	141.90.2.58	Yes	Female	51-64 years old	Governmental or state agency	Governmental or state agency		Germany	Between 21-50	40	3	8	16	4	6	No, "fast" and "slow" reviews have EQUAL review quality	16	Yes	Threatened	24	Neither	Neither	No influence	The referees/reviewers		Somewhat speeds up review	No impact	No impact	Somewhat speeds up review	Somewhat slows review speed	Somewhat speeds up review	Somewhat speeds up review	Somewhat speeds up review	Somewhat slows review speed	Somewhat slows review speed	Greatly slows review speed	availability of reviewers	Sometimes
242	53555642	Complete	2014-05-22 15:26:15	2014-05-22 15:32:45	Pennsylvania	High-income economies	North America		280	[1, 2, 3, 4, 5, 6, 7, 8]	00:06:29	128.118.54.47	Yes	Female	31-40 years old	Graduate student/postdoc	Student		United States	5 or less	52	1	12	20	4	12	No, "fast" and "slow" reviews have EQUAL review quality	16	Yes	No		Neither	Neither	Jeopardize	The editor		Somewhat slows review speed	No impact	No impact	No impact	Somewhat slows review speed	Somewhat slows review speed		Greatly speeds up review	Somewhat slows review speed	Greatly slows review speed	Greatly slows review speed		Sometimes
252	53668048	Complete	2014-05-22 17:05:00	2014-05-22 17:21:07	New Zealand	High-income economies	Australia/NZ		235	[1, 2, 3, 4, 5, 6, 7, 8]	00:15:26	122.59.110.219	Yes	Female	41-50 years old	Academia - research and teaching	Academia		New Zealand	Between 21-50	72	2	10	24	12	12	No, "fast" and "slow" reviews have EQUAL review quality	16	Yes	Withdrew	32	Neither	Neither	Improve/Benefit	The referees/reviewers		Somewhat speeds up review	No impact	No impact	Somewhat speeds up review	No impact	No impact	No impact	Somewhat speeds up review	No impact	Somewhat slows review speed	Greatly slows review speed	Poor quality of the submitted paper, which should be caught by the chief editor upon submission	Sometimes
257	53676978	Complete	2014-05-22 18:07:21	2014-05-22 18:59:30	Sweden	High-income economies	European		276	[1, 2, 3, 4, 5, 6, 7, 8]	00:52:09	81.186.243.160	Yes	Male	31-40 years old	Academia - research only	Academia		Sweden	Between 11-20	36	7	10	16	8	4	No, "fast" and "slow" reviews have EQUAL review quality	16	Yes	No		Neither	Neither	No influence	Other, please specify...	Really hard to specify. I've acted as an associate editor in an ecological journal for a year now, and I've learned that delays accumulate at all stages. Sometimes I have to blame myself, sometimes it's hard to find a reviewer, and sometimes an assigned reviewer simply fails to deliver.	Somewhat speeds up review	No impact	No impact	No impact	Somewhat slows review speed	Somewhat speeds up review	No impact	No impact	Somewhat slows review speed	Greatly slows review speed	Greatly slows review speed	Poor language. It's really hard to read and properly assess the quality of the actual research if you get annoyed by the general appeal and writing style. In addition, it also discourages a reviewer to even begin the assessment if one directly gets stuck on language issues.	Sometimes
265	53682560	Complete	2014-05-22 19:43:16	2014-05-22 19:52:37	Australia	High-income economies	Australia/NZ		111	[1, 2, 3, 4, 5, 6, 7, 8]	00:09:21	137.111.13.69	Yes	Female	31-40 years old	Academia - research and teaching	Academia		Australia	Greater than 50	32	3	12	16	8	4	No, "fast" and "slow" reviews have EQUAL review quality	16	Yes	Withdrew	28	Neither	Neither	No influence	The editor		No impact	No impact	No impact	No impact	Somewhat slows review speed	Somewhat speeds up review	Somewhat speeds up review	Greatly speeds up review	Somewhat slows review speed	Greatly slows review speed	Greatly slows review speed		Sometimes
275	53690554	Complete	2014-05-22 22:36:39	2014-05-22 22:48:43	Australia	High-income economies	Australia/NZ		283	[1, 2, 3, 4, 5, 6, 7, 8]	00:12:03	203.101.243.3	Yes	Female	31-40 years old	Graduate student/postdoc	Student		United Kingdom	5 or less	24	1	12	16	4	8	No, "fast" and "slow" reviews have EQUAL review quality	16	Yes	No		Rejected	Neither	Jeopardize	Journal staff		Somewhat speeds up review	No impact	No impact	Somewhat speeds up review	Somewhat slows review speed	Somewhat speeds up review	Somewhat slows review speed	Greatly speeds up review		Greatly slows review speed	Greatly slows review speed		Sometimes
279	53693432	Complete	2014-05-22 23:49:41	2014-05-22 23:58:33	Thailand	Upper-middle-income	East Asia and Pacific		263	[1, 2, 3, 4, 5, 6, 7, 8]	00:08:51	183.89.153.202	Yes	Female	21-30 years old	Academia - research only	Academia		Thailand	Between 5-10	28	2	8	9	4	4	No, "fast" and "slow" reviews have EQUAL review quality	16	Yes	No		Neither	Rejected	No opinion	The referees/reviewers		No impact	No impact	No impact	No impact	Somewhat slows review speed	Somewhat speeds up review	No impact	No impact	Greatly slows review speed	Greatly slows review speed	Greatly slows review speed		Sometimes
301	53703888	Complete	2014-05-23 05:27:40	2014-05-23 05:54:21	Ireland	High-income economies	United Kingdom		187	[1, 2, 3, 4, 5, 6, 7, 8]	00:26:40	134.226.254.162	Yes	Male	31-40 years old	Academia - research and teaching	Academia		Ireland	Between 21-50	36	6	14	14	6	10	No, "fast" and "slow" reviews have EQUAL review quality	16	Yes	No		Neither	Neither	No influence	The referees/reviewers		No impact	No impact	No impact	No impact	No impact	Greatly speeds up review	Somewhat speeds up review	Somewhat speeds up review	Somewhat slows review speed	Somewhat slows review speed	Greatly slows review speed		Yes
309	53712294	Complete	2014-05-23 08:22:17	2014-05-23 08:44:17	Italy	High-income economies	European		192	[1, 2, 3, 4, 5, 6, 7, 8]	00:21:59	93.41.32.125	Yes	Male	41-50 years old	Academia - research and teaching	Academia		Italy	Between 21-50	24	3	10	10	2	3	No, "fast" and "slow" reviews have EQUAL review quality	16	Yes	No		Neither	Neither	No influence	The editor		No impact	No impact	No impact	No impact	No impact	No impact	Greatly slows review speed	No impact	Somewhat slows review speed	Greatly slows review speed	Greatly slows review speed		Sometimes
311	53713514	Complete	2014-05-23 08:41:53	2014-05-23 08:59:40	Mauritius	Upper-middle-income	Sub-Saharan Africa		219	[1, 2, 3, 4, 5, 6, 7, 8]	00:17:25	197.226.128.45	Yes	Female	31-40 years old	Private	Private	Private conservation company	Mauritius	Between 11-20	16	2	4	12	4	4	No, "fast" and "slow" reviews have EQUAL review quality	16	Yes	No		Neither	Neither	No influence	The referees/reviewers		Greatly speeds up review	No impact	No impact	Greatly speeds up review	Greatly slows review speed	Greatly speeds up review	Somewhat slows review speed	Greatly speeds up review	Somewhat slows review speed	Greatly slows review speed	Greatly slows review speed		Yes
323	53747686	Complete	2014-05-23 15:20:27	2014-05-23 15:48:46	Mexico	Upper-middle-income	Latin America and the Caribbean		203	[1, 2, 3, 4, 5, 6, 7, 8]	00:28:19	200.57.48.58	Yes	Male	41-50 years old	Academia - research and teaching	Academia		Mexico	Between 21-50	32	8	16	17	4	8	Yes, fast reviews have LOWER review quality	16	Yes	Withdrew	50	Rejected	Rejected	Jeopardize	The referees/reviewers		Somewhat slows review speed	Somewhat speeds up review	No impact	Somewhat speeds up review	Greatly slows review speed	Somewhat speeds up review	Greatly slows review speed	Somewhat slows review speed	Greatly slows review speed	Greatly slows review speed	Greatly slows review speed	A bad editor, several bad associate editors, many bad reviewers	Yes
326	53764706	Complete	2014-05-23 20:30:13	2014-05-23 20:42:03	Canada	High-income economies	North America		147	[1, 2, 3, 4, 5, 6, 7, 8]	00:11:48	99.239.99.18	Yes	Female	31-40 years old	Governmental or state agency	Governmental or state agency		Canada	Between 21-50	24	4	8	16	3	4	No, "fast" and "slow" reviews have EQUAL review quality	16	Yes	No		Neither	Neither	No opinion	The referees/reviewers		Somewhat speeds up review	No impact	Somewhat speeds up review	Somewhat speeds up review	Greatly slows review speed	Somewhat slows review speed	Somewhat speeds up review	Somewhat speeds up review	Greatly slows review speed	Somewhat slows review speed	Greatly slows review speed		Sometimes
339	53839098	Complete	2014-05-25 18:44:47	2014-05-25 18:56:22					106	[1, 2, 3, 4, 5, 6, 7, 8]	00:11:35	10.12.193.56	Yes	Female	21-30 years old	Graduate student/postdoc	Student		Australia	Between 5-10	24	4	12	15	8	8	No, "fast" and "slow" reviews have EQUAL review quality	16	Yes	No		Neither	Neither	No influence	The editor		Somewhat speeds up review	No impact	No impact	Somewhat speeds up review	Somewhat slows review speed	Somewhat speeds up review	Somewhat slows review speed	Greatly speeds up review	Somewhat slows review speed	Greatly slows review speed	Greatly slows review speed		Sometimes
341	53843970	Complete	2014-05-25 21:50:14	2014-05-25 22:01:18	Australia	High-income economies	Australia/NZ		94	[1, 2, 3, 4, 5, 6, 7, 8]	00:11:03	203.5.68.86	Yes	Male	31-40 years old	Academia - research only	Academia		Australia	Between 5-10	80	6	12	12	6		No, "fast" and "slow" reviews have EQUAL review quality	16	Yes	Withdrew	80	Rejected	Accepted	No influence	The editor		No impact	No impact	No impact	No impact	Somewhat slows review speed	Somewhat speeds up review	Somewhat speeds up review	Greatly slows review speed	Somewhat slows review speed	Somewhat slows review speed	Somewhat slows review speed	Methods papers often get slow reviews and unduly negative comments by established reviewers	Yes
370	54219326	Complete	2014-05-29 07:16:43	2014-05-29 07:34:08	United Kingdom	High-income economies	United Kingdom		275	[1, 2, 3, 4, 5, 6, 7, 8]	00:17:24	147.188.171.71	Yes	Male	31-40 years old	Academia - research only	Academia		United Kingdom	Between 11-20	24	4	12	12	4	6	No, "fast" and "slow" reviews have EQUAL review quality	16	Yes	No		Rejected	Accepted	No influence	The referees/reviewers		No impact	No impact	No impact	No impact	No impact	No impact	No impact	No impact	No impact	Somewhat slows review speed	Greatly slows review speed	The length of paper option is badly worded. Is this a short or long paper, the answer will be different depending on this. Short papers are probably somewhat quicker. The same is true of maximum allocated.. Ok actually they're almost all badly worded! It is almost impossible to answer this section, you need to sort out your questionnaire.	Yes
371	54229710	Complete	2014-05-29 10:17:11	2014-05-29 10:40:38	Argentina	High-income economies	Latin America and the Caribbean		114	[1, 2, 3, 4, 5, 6, 7, 8]	00:23:27	200.45.224.18	Yes	Female	31-40 years old	Graduate student/postdoc	Student		Argentina	Between 11-20	20	16	16	16	8	6	No, "fast" and "slow" reviews have EQUAL review quality	16	No	No		Neither	Neither	No influence	The editor		Greatly speeds up review	No impact	Somewhat slows review speed	Greatly speeds up review	Somewhat slows review speed	Somewhat speeds up review	Greatly speeds up review	Somewhat speeds up review	No impact	Greatly slows review speed	Greatly slows review speed		Sometimes
382	54299988	Complete	2014-05-29 22:47:48	2014-05-29 22:55:03	Peru	Upper-middle-income	Latin America and the Caribbean		271	[1, 2, 3, 4, 5, 6, 7, 8]	00:07:14	190.41.69.22	Yes	Male	51-64 years old	Academia - research and teaching	Academia		Sweden	Greater than 50	26	4	12	12	4	6	Yes, fast reviews have LOWER review quality	16	Yes	No		Neither	Neither	No influence	The editor		No impact	No impact	No impact	No impact	Somewhat slows review speed	No impact	Somewhat slows review speed	Somewhat speeds up review	Somewhat slows review speed	Somewhat slows review speed	Greatly slows review speed		Yes
394	54323832	Complete	2014-05-30 09:58:48	2014-05-30 10:16:29	Spain	High-income economies	European		146	[1, 2, 3, 4, 5, 6, 7, 8]	00:17:39	62.14.218.22	Yes	Female	31-40 years old	Academia - research and teaching	Academia		Czech Republic	Between 5-10	75	4	8	8	3	3	No, "fast" and "slow" reviews have EQUAL review quality	16	Yes	No		Neither	Neither	Jeopardize	The referees/reviewers		Somewhat speeds up review	No impact	No impact	No impact	No impact	No impact	Somewhat slows review speed	Somewhat speeds up review	Somewhat slows review speed	Somewhat slows review speed	Somewhat slows review speed	connections of the authors with the editorial board	Yes
396	54329354	Complete	2014-05-30 11:11:28	2014-05-30 11:17:36	United Kingdom	High-income economies	United Kingdom		278	[1, 2, 3, 4, 5, 6, 7, 8]	00:06:08	86.147.14.134	Yes	Female	31-40 years old	Academia - research only	Academia		United Kingdom	Between 11-20	104	6	8	12	6	6	No, "fast" and "slow" reviews have EQUAL review quality	16	No	Threatened	80	Accepted	Neither	Jeopardize	The editor		No impact	No impact	No impact	No impact	No impact	Greatly speeds up review	Greatly slows review speed	Greatly speeds up review	Somewhat slows review speed	Greatly slows review speed	Greatly slows review speed		Never
420	54432252	Complete	2014-06-01 11:21:10	2014-06-01 11:36:09	Sweden	High-income economies	European		271	[1, 2, 3, 4, 5, 6, 7, 8]	00:14:57	83.254.136.26	Yes	Female	31-40 years old	Graduate student/postdoc	Student		Sweden	Between 5-10	24	16	20	20	12	12	No, "fast" and "slow" reviews have EQUAL review quality	16	Yes	No		Neither	Neither	No influence	Other, please specify...	All of them	Somewhat speeds up review	No impact	No impact	Somewhat speeds up review	Somewhat slows review speed	Somewhat speeds up review	Somewhat speeds up review	Somewhat speeds up review	Somewhat slows review speed	Greatly slows review speed	Greatly slows review speed		Yes
431	54484372	Complete	2014-06-02 10:47:30	2014-06-02 11:01:54	United Kingdom	High-income economies	United Kingdom		291	[1, 2, 3, 4, 5, 6, 7, 8]	00:14:24	131.111.111.231	Yes	Male	31-40 years old	Academia - research only	Academia		United Kingdom	Between 21-50	24	4	8	12	4	6	No opinion	16	Yes	No		Neither	Neither	No influence	The editor		No impact	No impact	Somewhat speeds up review	Somewhat speeds up review	No impact	Greatly speeds up review	Somewhat speeds up review	Somewhat speeds up review	Somewhat slows review speed	Somewhat slows review speed	Somewhat slows review speed	Difficulty for editors to find peer referees; excessive burden of many manuscripts on referees meaning they either cannot accept to review or are likely to be late in returning reviews	Sometimes
433	54491504	Complete	2014-06-02 11:46:14	2014-06-02 12:03:52	Germany	High-income economies	European		173	[1, 2, 3, 4, 5, 6, 7, 8]	00:17:38	87.171.209.113	Yes	Male	41-50 years old	Academia - research and teaching	Academia		Germany	Greater than 50	40	5	11	12	6	6	No, "fast" and "slow" reviews have EQUAL review quality	16	Yes	No		Accepted	Rejected	No influence	The editor		No impact	No impact		Somewhat speeds up review	No impact	Somewhat speeds up review	Somewhat speeds up review	Greatly speeds up review	Somewhat speeds up review	Somewhat slows review speed	Somewhat slows review speed		Yes
437	54510764	Complete	2014-06-02 14:47:10	2014-06-02 15:03:55	Ontario	High-income economies	North America		143	[1, 2, 3, 4, 5, 6, 7, 8]	00:16:45	132.156.203.106	Yes	Male	51-64 years old	Governmental or state agency	Governmental or state agency		Canada	Greater than 50	20	6	12	16	6	8	No, "fast" and "slow" reviews have EQUAL review quality	16	Yes	No		Neither	Neither	No influence	The referees/reviewers		Somewhat speeds up review	Somewhat speeds up review	No impact	Somewhat slows review speed	Somewhat slows review speed	Somewhat speeds up review	Somewhat speeds up review	Somewhat speeds up review	Greatly slows review speed	Somewhat slows review speed	Greatly slows review speed		Never
438	54514704	Complete	2014-06-02 15:18:59	2014-06-02 15:35:51	Oregon	High-income economies	North America		282	[1, 2, 3, 4, 5, 6, 7, 8]	00:16:51	131.252.126.203	Yes	Female	31-40 years old	Academia - research and teaching	Academia		United States	Between 11-20	24	10	12	16	4	8	No, "fast" and "slow" reviews have EQUAL review quality	16	Yes	No		Neither	Neither	Jeopardize	The editor		No impact	No impact	No impact	No impact	Somewhat slows review speed	No impact	Somewhat speeds up review	Somewhat speeds up review	No impact	Greatly slows review speed	Greatly slows review speed		Never
440	54516376	Complete	2014-06-02 15:33:03	2014-06-02 15:42:05	Germany	High-income economies	European		162	[1, 2, 3, 4, 5, 6, 7, 8]	00:09:02	136.172.210.43	Yes	Female	31-40 years old	Academia - research and teaching	Academia		Germany	5 or less	12	9	10	12	6	6	No, "fast" and "slow" reviews have EQUAL review quality	16	No	No		Neither	Neither	No influence	The referees/reviewers		Somewhat slows review speed	No impact	No impact	No impact	Somewhat slows review speed	Somewhat slows review speed	Somewhat slows review speed	Somewhat slows review speed	Somewhat slows review speed	Somewhat slows review speed	Greatly slows review speed		Yes
441	54522522	Complete	2014-06-02 16:25:54	2014-06-02 16:34:56	Switzerland	High-income economies	European		271	[1, 2, 3, 4, 5, 6, 7, 8]	00:09:02	46.127.236.150	Yes	Male	51-64 years old	Academia - research only	Academia		Switzerland	Between 21-50	24	2	12	20	6	6	No opinion	16	Yes	No		Rejected	Neither	No influence	The referees/reviewers		No impact	No impact	No impact	No impact	Somewhat slows review speed	Somewhat speeds up review	Somewhat speeds up review	Greatly speeds up review	Greatly slows review speed	Somewhat slows review speed	Greatly slows review speed		Sometimes
456	54640238	Complete	2014-06-03 16:45:04	2014-06-03 16:54:31	Massachusetts	High-income economies	North America		282	[1, 2, 3, 4, 5, 6, 7, 8]	00:09:27	24.34.201.171	Yes	Female	41-50 years old	Academia - research and teaching	Academia		United States	Between 21-50	40	8	12	24	4	12	No, "fast" and "slow" reviews have EQUAL review quality	16	Yes	No		Accepted	Rejected	No influence	Journal staff		Somewhat speeds up review	No impact	No impact	Somewhat speeds up review	Somewhat slows review speed	Greatly speeds up review	Somewhat speeds up review	No impact	Somewhat slows review speed	Greatly slows review speed	Greatly slows review speed	Editorial system - i.e. are there automatic reminders in place that remind editor to deal with manuscripts or to deal with slow reviewers.	Sometimes
460	54681010	Complete	2014-06-04 06:13:43	2014-06-04 06:43:56	New Caledonia	High-income economies	European		111	[1, 2, 3, 4, 5, 6, 7, 8]	00:30:13	202.22.155.122	Yes	Male	41-50 years old	Academia - research only	Academia		Australia	Between 21-50	30	5	10	16	4	8	Yes, fast reviews have LOWER review quality	16	Yes	No		Neither	Rejected	No influence	The editor		Somewhat speeds up review	No impact	No impact	Somewhat speeds up review	Greatly slows review speed	Greatly speeds up review	Somewhat speeds up review	Greatly speeds up review	No impact	No impact	Greatly slows review speed		Sometimes
461	54884724	Complete	2014-06-05 20:07:30	2014-06-06 15:51:03	Illinois	High-income economies	North America		291	[1, 2, 3, 4, 5, 6, 7, 8]	00:15:24	208.123.237.32	Yes	Male	41-50 years old	Academia - teaching only	Academia		United States	Between 11-20	16	2	16	4	2	2	No, "fast" and "slow" reviews have EQUAL review quality	16	Yes	No		Neither	Neither	No opinion	The referees/reviewers		Greatly speeds up review	Greatly speeds up review	Greatly speeds up review	Greatly speeds up review	No impact	No impact	Greatly speeds up review	Somewhat speeds up review	Somewhat slows review speed	Greatly slows review speed	Greatly slows review speed		Yes
479	54985886	Complete	2014-06-06 19:04:06	2014-06-06 19:20:52	Australia	High-income economies	Australia/NZ		117	[1, 2, 3, 4, 5, 6, 7, 8]	00:16:45	182.239.136.211	Yes	Male	51-64 years old	Governmental or state agency	Governmental or state agency		Australia	Greater than 50	28	3	10	12	6	6	No, "fast" and "slow" reviews have EQUAL review quality	16	Yes	No		Neither	Neither	No influence	The referees/reviewers		Somewhat speeds up review	No impact	Somewhat slows review speed	Somewhat speeds up review	Somewhat slows review speed	Somewhat speeds up review	Somewhat speeds up review	Greatly speeds up review	Greatly slows review speed	Greatly slows review speed	Greatly slows review speed		Sometimes
480	54989862	Complete	2014-06-06 20:47:19	2014-06-06 21:13:03	China	Upper-middle-income	East Asia and Pacific		150	[1, 2, 3, 4, 5, 6, 7, 8]	00:25:43	210.31.76.2	Yes	Male	51-64 years old	Academia - research and teaching	Academia		China	Greater than 50	32	5	12	20	8	12	No, "fast" and "slow" reviews have EQUAL review quality	16	Yes	No		Neither	Neither	No influence	The referees/reviewers		No impact	Greatly speeds up review	Greatly speeds up review	Greatly speeds up review	Somewhat slows review speed	No impact	No impact	No impact	Somewhat slows review speed	Greatly slows review speed	Greatly slows review speed		Yes
526	55177374	Complete	2014-06-10 04:20:03	2014-06-10 04:31:33	Spain	High-income economies	European		255	[1, 2, 3, 4, 5, 6, 7, 8]	00:11:29	155.54.172.214	Yes	Female	41-50 years old	Academia - research and teaching	Academia		Spain	Greater than 50	28	12	16	20	16	12	No, "fast" and "slow" reviews have EQUAL review quality	16	Yes	No		Neither	Neither	No influence	The editor		No impact	Somewhat slows review speed	No impact	No impact	Somewhat slows review speed	No impact	No impact	No impact	Greatly slows review speed	Greatly slows review speed	Greatly slows review speed		Sometimes
535	55224120	Complete	2014-06-10 14:37:35	2014-06-10 16:47:32	California	High-income economies	North America		281	[1, 2, 3, 4, 5, 6, 7, 8]	02:09:56	138.23.241.188	Yes	Male	51-64 years old	Academia - research only	Academia		United States	Greater than 50	50	4	12	16	4	8	No, "fast" and "slow" reviews have EQUAL review quality	16	Yes	No		Neither	Neither	No influence	The editor		No impact	No impact	No impact	No impact	No impact	Somewhat slows review speed	Somewhat speeds up review	Greatly speeds up review	Somewhat slows review speed	Greatly slows review speed	Greatly slows review speed		Yes
547	55268382	Incomplete	2014-06-10 17:58:24	2014-06-10 18:08:33	Mexico	Upper-middle-income	Latin America and the Caribbean		140	[1, 2, 3, 4, 5, 6, 7, 8]	00:10:02	200.33.25.150	Yes	Male	31-40 years old	Academia - research only	Academia		Mexico	5 or less	32	7	16	13	4	12	No opinion	16	Yes	Withdrew		Rejected	No opinion
552	55278088	Complete	2014-06-10 20:57:59	2014-06-10 21:35:08	Australia	High-income economies	Australia/NZ		117	[1, 2, 3, 4, 5, 6, 7, 8]	00:37:08	131.217.42.65	Yes	Female	41-50 years old	Graduate student/postdoc	Student		Australia	Between 5-10	24	4	12	12	2	4	No opinion	16	Yes	No		No opinion	No opinion	No influence	The referees/reviewers		No impact	No impact	No impact	No impact	Somewhat slows review speed	Somewhat speeds up review	Somewhat slows review speed	Somewhat speeds up review	Greatly slows review speed	Greatly slows review speed	Greatly slows review speed	I have no experience of what is really effecting review times- isn't this something the journals would better be able to answer?	No opinion
553	55283352	Complete	2014-06-10 23:03:33	2014-06-10 23:14:54	Wisconsin	High-income economies	North America		274	[1, 2, 3, 4, 5, 6, 7, 8]	00:11:20	68.185.169.213	Yes	Female	31-40 years old	Academia - research and teaching	Academia		United States	Between 11-20	24	4	12	18	6	6	No, "fast" and "slow" reviews have EQUAL review quality	16	Yes	No		Rejected	Neither	No influence	The editor		No impact	No impact	No impact	No impact	No impact	Somewhat speeds up review	Greatly slows review speed	Somewhat speeds up review	Somewhat slows review speed	Somewhat slows review speed	Somewhat slows review speed		Yes
586	55717762	Complete	2014-06-16 18:19:50	2014-06-16 18:30:34	California	High-income economies	North America		282	[1, 2, 3, 4, 5, 6, 7, 8]	00:10:44	174.65.138.109	Yes	Female	21-30 years old	Graduate student/postdoc	Student		United States	Between 5-10	28	12	14	16	4	12	No, "fast" and "slow" reviews have EQUAL review quality	16	Yes	Threatened	28	No opinion	Neither	No influence	The editor		Somewhat speeds up review	Somewhat speeds up review	Somewhat speeds up review	No impact	Somewhat slows review speed	Somewhat speeds up review	Somewhat slows review speed	Greatly speeds up review	No impact	Greatly slows review speed	Greatly slows review speed		Sometimes
594	55751006	Complete	2014-06-17 05:52:29	2014-06-17 06:10:17	Italy	High-income economies	European		182	[1, 2, 3, 4, 5, 6, 7, 8]	00:14:36	212.189.140.18	Yes	Male	31-40 years old	Graduate student/postdoc	Student		Italy	Between 21-50	24	8	16	12	4	6	No, "fast" and "slow" reviews have EQUAL review quality	16	No	No		Neither	Neither	No influence	The referees/reviewers		Somewhat speeds up review	Somewhat speeds up review	No impact	Somewhat speeds up review	No impact	Somewhat speeds up review	Somewhat speeds up review	No impact	Somewhat slows review speed	Somewhat slows review speed	Greatly slows review speed		Sometimes
595	55755422	Complete	2014-06-17 07:19:39	2014-06-17 07:28:39	Italy	High-income economies	European		159	[1, 2, 3, 4, 5, 6, 7, 8]	00:08:59	130.192.144.179	Yes	Female	51-64 years old	Academia - research and teaching	Academia		Italy	Between 21-50	53	2	4	12	4	8	No, "fast" and "slow" reviews have EQUAL review quality	16	No	No		No opinion	No opinion	No influence	The referees/reviewers														Yes
600	55767536	Complete	2014-06-17 09:49:05	2014-06-17 10:09:12	Netherlands	High-income economies	European		244	[1, 2, 3, 4, 5, 6, 7, 8]	00:20:07	137.224.252.10	Yes	Male	51-64 years old	NGO or non-profit organization	NGO or non-profit organization	Research Institute non-profit former governmental	Netherlands	Greater than 50	24	6	10	16	6	6	Yes, fast reviews have HIGHER review quality	16	No	No		Neither	Neither	No influence	Journal staff		Somewhat speeds up review	No impact	No impact	Somewhat speeds up review	Somewhat slows review speed	Somewhat speeds up review	Greatly speeds up review	Greatly speeds up review	Somewhat slows review speed	Greatly slows review speed	Greatly slows review speed		Sometimes
604	55793950	Complete	2014-06-17 13:43:19	2014-06-17 13:53:45	France	High-income economies	European		128	[1, 2, 3, 4, 5, 6, 7, 8]	00:10:25	86.71.137.55	Yes	Male	31-40 years old	Academia - research and teaching	Academia		Brazil	Greater than 50	104	2	12	24	3	8	No, "fast" and "slow" reviews have EQUAL review quality	16	Yes	No		Accepted	Rejected	No influence	The editor		No impact	Somewhat speeds up review	Somewhat speeds up review	Greatly speeds up review	Greatly slows review speed	No impact	No impact	Somewhat slows review speed	Somewhat slows review speed	Greatly slows review speed	Greatly slows review speed		Sometimes
608	55852732	Complete	2014-06-18 03:39:28	2014-06-18 03:49:49	Italy	High-income economies	European		176	[1, 2, 3, 4, 5, 6, 7, 8]	00:10:21	193.205.145.104		Male	51-64 years old	Academia - research and teaching	Academia		Italy	Between 21-50	70	6	12	24	4	8	No, "fast" and "slow" reviews have EQUAL review quality	16	Yes	No		Neither	Neither	No influence	The editor						Somewhat slows review speed	Somewhat speeds up review		Somewhat speeds up review	Somewhat slows review speed	Somewhat slows review speed	Somewhat slows review speed		Sometimes
617	55882292	Complete	2014-06-18 09:25:28	2014-06-18 09:40:45					108	[1, 2, 3, 4, 5, 6, 7, 8]	00:15:16	172.18.65.89	Yes	Male	41-50 years old	Academia - research and teaching	Academia		Argentina	Greater than 50	150	12	20	30	8	12	No, "fast" and "slow" reviews have EQUAL review quality	16	Yes	Withdrew	32	Neither	Neither	No influence	The editor		Greatly speeds up review	No impact	No impact	Greatly speeds up review	No impact	Greatly speeds up review	Greatly slows review speed	Somewhat speeds up review	Greatly slows review speed	Greatly slows review speed	Greatly slows review speed		Yes
633	55898602	Complete	2014-06-18 11:51:43	2014-06-18 12:01:15	Canada	High-income economies	North America		131	[1, 2, 3, 4, 5, 6, 7, 8]	00:09:32	207.81.67.25	Yes	Male	41-50 years old	Academia - research and teaching	Academia		Canada	Between 21-50	16	6	10	16	6	8	No, "fast" and "slow" reviews have EQUAL review quality	16	Yes	No		Neither	Neither	No influence	The editor		No impact	No impact	No impact	No impact	Somewhat slows review speed	Somewhat speeds up review	Greatly slows review speed	Greatly speeds up review	Greatly slows review speed	Greatly slows review speed	Greatly slows review speed		Sometimes
643	55966394	Complete	2014-06-19 01:15:22	2014-06-19 01:34:31	Japan	High-income economies	East Asia and Pacific		195	[1, 2, 3, 4, 5, 6, 7, 8]	00:19:07	133.28.159.51	Yes	Male	41-50 years old	Academia - research and teaching	Academia		Japan	Between 21-50	72	2	12	16	4	12	No, "fast" and "slow" reviews have EQUAL review quality	16	No	No		No opinion	No opinion	No influence	The referees/reviewers		Greatly speeds up review	No impact	No impact	Somewhat speeds up review	Greatly slows review speed	Somewhat slows review speed	Somewhat speeds up review	Somewhat slows review speed	Somewhat slows review speed	Somewhat slows review speed	Greatly slows review speed		Sometimes
647	55972070	Complete	2014-06-19 03:40:40	2014-06-19 04:30:08	Czech Republic	High-income economies	European		151	[1, 2, 3, 4, 5, 6, 7, 8]	00:49:27	147.231.253.202	Yes	Female	31-40 years old	Graduate student/postdoc	Student		Czech Republic	Between 5-10	32	8	16	24	4	8	No, "fast" and "slow" reviews have EQUAL review quality	16	Yes	No		Neither	Neither	No influence	The editor		No impact	No impact	No impact	Somewhat speeds up review	Somewhat slows review speed	Somewhat slows review speed	Greatly speeds up review	Greatly speeds up review	Somewhat slows review speed	Greatly slows review speed	Greatly slows review speed	Number of specialists that the journal has in their "potential reviewers database", willing to review the article	Yes
649	56001112	Complete	2014-06-19 10:33:25	2014-06-19 10:58:35	Italy	High-income economies	European		195	[1, 2, 3, 4, 5, 6, 7, 8]	00:24:00	130.192.168.159	Yes	Female	51-64 years old	Academia - research and teaching	Academia		Italy	Between 21-50	56	10	6	32	10	4	No, "fast" and "slow" reviews have EQUAL review quality	16	Yes	No		Neither	Neither		The editor		Somewhat speeds up review	No impact	No impact	No impact	No impact	Somewhat speeds up review	Somewhat speeds up review	Somewhat speeds up review	Greatly slows review speed	Greatly slows review speed	Greatly slows review speed		Yes
652	56040828	Complete	2014-06-19 15:14:28	2014-06-19 15:28:56	Oklahoma	High-income economies	North America		289	[1, 2, 3, 4, 5, 6, 7, 8]	00:14:07	139.78.44.194	Yes	Male	51-64 years old	Other, please specify...		Research and administration (50/50)	United States	Greater than 50	49	6	12	24	4	6	No, "fast" and "slow" reviews have EQUAL review quality	16	Yes	Withdrew	52	Rejected	Neither	No influence	The editor		Somewhat slows review speed	Somewhat slows review speed	Somewhat slows review speed	No impact	Greatly slows review speed	Greatly speeds up review	Greatly speeds up review	Greatly speeds up review	Greatly speeds up review	Greatly slows review speed	Greatly slows review speed	Online journals generally have faster reviews	Yes
655	56105834	Complete	2014-06-20 08:44:35	2014-06-20 08:53:43	Brazil	Upper-middle-income	Latin America and the Caribbean		122	[1, 2, 3, 4, 5, 6, 7, 8]	00:09:07	187.32.44.125	Yes	Male	31-40 years old	Academia - research only	Academia		Brazil	Between 5-10	75	15	50	30	8	16	No, "fast" and "slow" reviews have EQUAL review quality	16	No	No		Neither	Neither	No influence	The referees/reviewers		No impact	No impact	No impact	No impact	Somewhat slows review speed	No impact	Somewhat speeds up review	Somewhat slows review speed	Greatly slows review speed	Somewhat slows review speed	Somewhat slows review speed
662	56378478	Complete	2014-06-23 23:58:22	2014-06-24 00:11:05	Austria	High-income economies	European		112	[1, 2, 3, 4, 5, 6, 7, 8]	00:12:43	194.96.43.185	Yes	Male	31-40 years old	Academia - research and teaching	Academia		Austria	Between 11-20	28	4	8	15	2	4	No, "fast" and "slow" reviews have EQUAL review quality	16	Yes	No		Neither	Neither	No influence	The editor		No impact	No impact	No impact	No impact	Somewhat slows review speed	Somewhat speeds up review	No impact	Somewhat speeds up review	Somewhat slows review speed	Somewhat slows review speed	Somewhat slows review speed		Sometimes
197	53515636	Complete	2014-05-22 11:06:14	2014-05-22 11:21:11	Washington	High-income economies	North America		123	[1, 2, 3, 4, 5, 6, 7, 8]	00:14:55	205.175.124.54	Yes	Prefer not to say	Prefer not to say	Academia - research and teaching	Academia			Between 21-50	3		52	15	2	3	No, "fast" and "slow" reviews have EQUAL review quality	18	Yes	No		Neither	Neither	No opinion	Journal staff		Somewhat speeds up review	Somewhat speeds up review	No impact	Somewhat speeds up review	Somewhat slows review speed	Somewhat speeds up review	No impact	Greatly speeds up review	Somewhat slows review speed	Greatly slows review speed	Greatly slows review speed		Yes
522	55162564	Complete	2014-06-09 20:36:05	2014-06-09 21:28:43	Mexico	Upper-middle-income	Latin America and the Caribbean		227	[1, 2, 3, 4, 5, 6, 7, 8]	00:52:37	189.161.141.180	Yes	Female	41-50 years old	Academia - research and teaching	Academia		Mexico	Greater than 50	54	4	20	24	10	10	No, "fast" and "slow" reviews have EQUAL review quality	18	Yes	No		Neither	Neither	No opinion	The referees/reviewers		Somewhat slows review speed	Somewhat speeds up review	Somewhat speeds up review	Somewhat speeds up review	Somewhat slows review speed	Somewhat speeds up review	Somewhat slows review speed	Somewhat slows review speed	Somewhat speeds up review	Somewhat slows review speed	Somewhat slows review speed	Some Journals restart the time counting during a revision process, for example, asking to re-submit as a new manuscript in order to reduce the revision time, instead of keeping track of the time during the whole revision process and to be more realistic about the time that a revision takes. I believe that is a way of cheating or deceiving the system.	Sometimes
587	55730560	Complete	2014-06-16 22:06:29	2014-06-16 22:26:18	India	Lower-middle-income	South Asia		187	[1, 2, 3, 4, 5, 6, 7, 8]	00:19:48	27.4.198.161	Yes	Male	31-40 years old	Private	Private	Corporate Sector	India	Between 11-20	40	18	8	30	8	12	No, "fast" and "slow" reviews have EQUAL review quality	18	Yes	Withdrew	40	Neither	Neither	No influence	The referees/reviewers		No impact	No impact	No impact	Greatly speeds up review	Greatly slows review speed	No impact	Greatly slows review speed	Somewhat speeds up review	Greatly slows review speed	Greatly slows review speed	Greatly slows review speed		Yes
120	53486172	Complete	2014-05-22 07:11:35	2014-05-22 07:22:17	South Africa	Upper-middle-income	Sub-Saharan Africa		276	[1, 2, 3, 4, 5, 6, 7, 8]	00:10:21	196.11.235.239	Yes	Male	51-64 years old	Academia - research and teaching	Academia		South Africa	Greater than 50		4	12	16	4	12	No, "fast" and "slow" reviews have EQUAL review quality	20	No	No		Rejected	Neither	No influence	The referees/reviewers		Somewhat speeds up review	Somewhat speeds up review	Somewhat speeds up review	Somewhat speeds up review	Somewhat slows review speed	Somewhat speeds up review	No impact	Somewhat speeds up review	Greatly slows review speed	Somewhat slows review speed	Greatly slows review speed	Everything comes down to the reviewers and the speed with which they can a) be found and b) get time to complete the review and fill in the review forms.	Sometimes
125	53486406	Complete	2014-05-22 07:16:56	2014-05-22 07:33:47	Hungary	High-income economies	European		178	[1, 2, 3, 4, 5, 6, 7, 8]	00:16:51	160.114.56.232	Yes	Male	31-40 years old	Academia - research and teaching	Academia		Hungary	Between 21-50		12	15	20	12	12	No, "fast" and "slow" reviews have EQUAL review quality	20	Yes	Withdrew	20	Neither	Neither	No influence	Journal staff		Somewhat speeds up review	No impact	Somewhat speeds up review	Somewhat speeds up review	No impact	Somewhat speeds up review	No impact	Greatly slows review speed	Somewhat slows review speed	Somewhat slows review speed	Greatly slows review speed		Sometimes
214	53522450	Complete	2014-05-22 12:00:18	2014-05-22 12:21:18	Alaska	High-income economies	North America		281	[1, 2, 3, 4, 5, 6, 7, 8]	00:20:59	65.74.13.12	Yes	Female	51-64 years old	Academia - research and teaching	Academia		United States	Greater than 50	24	8	16	20	6	12	Yes, fast reviews have LOWER review quality	20	Yes	No		Accepted	Rejected	Jeopardize	The referees/reviewers		No impact	No impact	No impact	Somewhat speeds up review	Somewhat slows review speed	Somewhat speeds up review	Somewhat speeds up review	Somewhat speeds up review	Somewhat slows review speed	Somewhat slows review speed	Greatly slows review speed		Sometimes
224	53527460	Complete	2014-05-22 12:41:27	2014-05-22 12:51:24	United Kingdom	High-income economies	United Kingdom		291	[1, 2, 3, 4, 5, 6, 7, 8]	00:09:57	134.225.3.15	Yes	Male	41-50 years old	Academia - research only	Academia		United Kingdom	Greater than 50	36	3	12	20	4	4	No, "fast" and "slow" reviews have EQUAL review quality	20	Yes	No		Neither	Neither	No influence	The editor		No impact	No impact	No impact	No impact	No impact	Somewhat speeds up review	Somewhat speeds up review	Somewhat speeds up review	Somewhat slows review speed	Somewhat slows review speed	Greatly slows review speed		Sometimes
237	53547802	Complete	2014-05-22 14:10:40	2014-05-22 14:20:25	Brazil	Upper-middle-income	Latin America and the Caribbean		127	[1, 2, 3, 4, 5, 6, 7, 8]	00:09:45	164.41.135.155	Yes	Female	51-64 years old	Academia - research and teaching	Academia		Brazil	Greater than 50	200	3	5	12	1	5	Yes, fast reviews have HIGHER review quality	20	Yes	Withdrew	50	Neither	Neither	No influence	The referees/reviewers		No impact	No impact	No impact	No impact	No impact	Somewhat speeds up review	No impact	No impact	No impact	Somewhat slows review speed	Greatly slows review speed		Yes
268	53685836	Complete	2014-05-22 20:53:48	2014-05-22 21:03:22	Alberta	High-income economies	North America		140	[1, 2, 3, 4, 5, 6, 7, 8]	00:09:34	96.52.98.226	Yes	Female	31-40 years old	Academia - research only	Academia		Canada	Between 21-50	24	1	12	24	1	6	No, "fast" and "slow" reviews have EQUAL review quality	20	Yes	No		No opinion	No opinion	No influence	The referees/reviewers		Greatly speeds up review	Somewhat speeds up review	Somewhat speeds up review	Somewhat speeds up review	No impact	No impact	Somewhat slows review speed	No impact	Somewhat slows review speed	Somewhat slows review speed	Somewhat slows review speed		Sometimes
281	53696240	Complete	2014-05-23 01:31:56	2014-05-23 01:43:45	Finland	High-income economies	European		163	[1, 2, 3, 4, 5, 6, 7, 8]	00:11:47	91.153.135.86	Yes	Female	41-50 years old	Academia - research and teaching	Academia		Finland	Between 21-50	68	2	12	16	4	4	No, "fast" and "slow" reviews have EQUAL review quality	20	No	Threatened	40	Neither	Neither	No influence	The editor		No impact	No impact	No impact	No impact	No impact	Somewhat speeds up review	Greatly speeds up review	Greatly speeds up review	No impact	Greatly slows review speed	Somewhat slows review speed		Yes
289	53698762	Complete	2014-05-23 03:02:49	2014-05-23 03:17:57	Austria	High-income economies	European		113	[1, 2, 3, 4, 5, 6, 7, 8]	00:15:07	141.244.150.126	Yes	Male	51-64 years old	Academia - research and teaching	Academia		Austria	Between 21-50	90	6	16	24	4	6	No opinion	20	Yes	Threatened	40	Accepted	Neither	No opinion	The editor		Somewhat speeds up review	No impact	Somewhat slows review speed	No impact	No impact	Somewhat speeds up review	Somewhat slows review speed	Greatly speeds up review		Greatly slows review speed	Greatly slows review speed		Yes
290	53698998	Complete	2014-05-23 03:09:03	2014-05-23 03:25:25	Greece	High-income economies	European		182	[1, 2, 3, 4, 5, 6, 7, 8]	00:16:22	94.68.195.100	Yes	Male	41-50 years old	Academia - research and teaching	Academia		Greece	Between 11-20	52	6	10	16	4	8	Yes, fast reviews have LOWER review quality	20	No	No		Neither	Neither	No opinion	The referees/reviewers		Somewhat speeds up review	No impact	No impact	Somewhat speeds up review	No impact	No impact	Somewhat slows review speed	Somewhat speeds up review	No impact	Somewhat slows review speed	Somewhat slows review speed		Sometimes
304	53705956	Complete	2014-05-23 06:24:08	2014-05-23 06:53:05	Spain	High-income economies	European		258	[1, 2, 3, 4, 5, 6, 7, 8]	00:28:56	193.145.124.210	Yes	Female	31-40 years old	Academia - research only	Academia		Spain	Between 11-20	36	4	12	20	4	4	No, "fast" and "slow" reviews have EQUAL review quality	20	Yes	No		Neither	Neither	No influence	The referees/reviewers		No impact	Somewhat speeds up review	Somewhat speeds up review	Somewhat speeds up review	Somewhat slows review speed	Somewhat speeds up review	Somewhat slows review speed	Somewhat speeds up review	Somewhat slows review speed	Greatly slows review speed	Greatly slows review speed	reviewers are not paid	Sometimes
313	53717600	Complete	2014-05-23 09:44:59	2014-05-23 10:11:52	Norway	High-income economies	European		236	[1, 2, 3, 4, 5, 6, 7, 8]	00:26:53	158.37.162.196	Yes	Female	41-50 years old	Academia - research and teaching	Academia		Norway	5 or less	12	8	8	12	6	6	No, "fast" and "slow" reviews have EQUAL review quality	20	Yes	No		No opinion	No opinion	Jeopardize	The editor		No impact	No impact	No impact	Somewhat speeds up review	Somewhat slows review speed	Somewhat speeds up review	No impact	Somewhat speeds up review	Somewhat speeds up review	Somewhat slows review speed	Somewhat slows review speed		Yes
363	53966928	Complete	2014-05-27 09:21:48	2014-05-27 09:36:51	Norway	High-income economies	European		238	[1, 2, 3, 4, 5, 6, 7, 8]	00:15:01	128.39.186.35	Yes	Male	41-50 years old	Academia - research and teaching	Academia		Norway	Greater than 50	50	5	18	20	8	4	No, "fast" and "slow" reviews have EQUAL review quality	20	Yes	No		Neither	Neither	No influence	The editor		Somewhat speeds up review	No impact	No impact	Somewhat speeds up review	Somewhat slows review speed	Somewhat speeds up review	Somewhat speeds up review	Greatly speeds up review	Somewhat slows review speed	Greatly slows review speed	Somewhat slows review speed	choice of reviewers is key. I often get requested to review inappropriate papers, if it is the same for everyone that process must waste a lot of time.	Yes
378	54264388	Complete	2014-05-29 14:16:34	2014-05-29 14:33:52					115	[1, 2, 3, 4, 5, 6, 7, 8]	00:17:18	172.18.71.99	Yes	Female	41-50 years old	Academia - research and teaching	Academia		Argentina	Between 21-50	20	4	12	16	4	4	No, "fast" and "slow" reviews have EQUAL review quality	20	No	No		Neither	Neither	No influence	The referees/reviewers		Somewhat speeds up review	No impact	No impact	Somewhat speeds up review	Somewhat slows review speed		No impact	No impact	Somewhat slows review speed	Greatly slows review speed	Greatly slows review speed		No opinion
411	54376616	Complete	2014-05-31 01:25:15	2014-05-31 02:01:18	Australia	High-income economies	Australia/NZ		119	[1, 2, 3, 4, 5, 6, 7, 8]	00:24:11	130.116.132.191	Yes	Female	41-50 years old	Governmental or state agency	Governmental or state agency		Australia	Greater than 50	41	6	10	14	6	8	No, "fast" and "slow" reviews have EQUAL review quality	20	Yes	Threatened		Neither	Neither	Jeopardize	Other, please specify...	All of them	Somewhat speeds up review	Greatly speeds up review	Somewhat speeds up review	Somewhat speeds up review	Somewhat slows review speed	Greatly speeds up review	Greatly speeds up review	Somewhat speeds up review	Greatly slows review speed	Greatly slows review speed	Greatly slows review speed	Conflicting reviews can lead to seeking another reviewer, leading to delays. Incompetent reviewers can make decisions difficult and slow for editors.	Sometimes
475	54973400	Complete	2014-06-06 15:50:00	2014-06-06 16:08:47	Mississippi	High-income economies	North America		280	[1, 2, 3, 4, 5, 6, 7, 8]	00:18:47	130.18.171.204	Yes	Male	51-64 years old	Academia - research and teaching	Academia		United States	Greater than 50	30	2	6	10	3	4	No, "fast" and "slow" reviews have EQUAL review quality	20	Yes	No		Neither	Neither	No influence	Journal staff		No impact	No impact	No impact	No impact	Somewhat slows review speed	No impact	Greatly slows review speed	Greatly speeds up review	Somewhat slows review speed	Somewhat slows review speed	Greatly slows review speed		Yes
478	54979558	Complete	2014-06-06 17:09:58	2014-06-06 17:36:44	Puerto Rico	High-income economies	Latin America and the Caribbean		297	[1, 2, 3, 4, 5, 6, 7, 8]	00:26:46	136.145.250.30	Yes	Male	31-40 years old	Academia - research only	Academia		United States	Between 11-20	36	8	14	20	3	6	No opinion	20	Yes	No		Neither	Neither	No influence	Other, please specify...	No opinion	No impact	No impact	No impact	No impact	No impact	No impact	Somewhat slows review speed	No impact	Somewhat slows review speed	No impact	Greatly slows review speed		Never
511	55128628	Complete	2014-06-09 13:25:12	2014-06-09 13:45:18	Brazil	Upper-middle-income	Latin America and the Caribbean		130	[1, 2, 3, 4, 5, 6, 7, 8]	00:20:06	187.114.239.166	Yes	Male	21-30 years old	Graduate student/postdoc	Student		Brazil	Between 5-10	50	14	4	12	4	4	No, "fast" and "slow" reviews have EQUAL review quality	20	Yes	No		Neither	Neither	Improve/Benefit	The referees/reviewers		Greatly speeds up review	Somewhat speeds up review	No impact	Greatly speeds up review	Greatly slows review speed	Greatly speeds up review	Somewhat slows review speed	No impact	Somewhat slows review speed	No impact	No impact		Sometimes
527	55178670	Complete	2014-06-10 04:57:23	2014-06-10 05:11:48	Czech Republic	High-income economies	European		145	[1, 2, 3, 4, 5, 6, 7, 8]	00:14:25	193.84.36.113	Yes	Male	31-40 years old	Academia - research and teaching	Academia		Czech Republic	Between 11-20	32	5	8	15	6	6	No, "fast" and "slow" reviews have EQUAL review quality	20	Yes	Withdrew	20	Neither	Neither	No influence	The editor		Somewhat speeds up review	No impact	No impact	Greatly speeds up review	No impact	Somewhat speeds up review	Somewhat speeds up review	Greatly slows review speed	Somewhat slows review speed	Greatly slows review speed	Greatly slows review speed		Yes
541	55231322	Complete	2014-06-10 15:13:34	2014-06-10 15:21:03	Georgia	High-income economies	North America		288	[1, 2, 3, 4, 5, 6, 7, 8]	00:07:29	198.137.20.231	Yes	Female	41-50 years old	Academia - research and teaching	Academia		United States	Greater than 50	24	2	12	20	6	12	Yes, fast reviews have LOWER review quality	20	Yes	No		Neither	Rejected	No influence	Journal staff		Somewhat speeds up review	No impact	Somewhat speeds up review	Somewhat speeds up review	Somewhat slows review speed	Somewhat speeds up review	Somewhat slows review speed	Somewhat speeds up review	Somewhat slows review speed	Greatly slows review speed	Greatly slows review speed	Incentives given to reviewers to complete the review on time (such as free journal subscription for a year, or financial compensation)	Sometimes
575	55631520	Complete	2014-06-15 21:59:18	2014-06-15 22:21:55	Taiwan	No designation	East Asia and Pacific		197	[1, 2, 3, 4, 5, 6, 7, 8]	00:22:36	140.112.57.8	Yes	Female	41-50 years old	Academia - research and teaching	Academia		Mexico	Between 5-10	28	8	24	14	10	12	No, "fast" and "slow" reviews have EQUAL review quality	20	No	No		Rejected	Neither	No influence	The editor		Greatly slows review speed	No impact	Somewhat slows review speed	No impact	Somewhat slows review speed	Greatly slows review speed	Somewhat slows review speed	Greatly slows review speed	Somewhat slows review speed	Greatly slows review speed	Greatly slows review speed		Yes
588	55739614	Complete	2014-06-17 01:15:48	2014-06-17 01:34:35	Colorado	High-income economies	North America		282	[1, 2, 3, 4, 5, 6, 7, 8]	00:18:46	98.245.156.223	Yes	Female	41-50 years old	NGO or non-profit organization	NGO or non-profit organization		Switzerland	Greater than 50	28	4	12	20	6	12	No, "fast" and "slow" reviews have EQUAL review quality	20	Yes	No		Accepted	Rejected	No influence	The referees/reviewers		Somewhat speeds up review	Somewhat speeds up review	Greatly slows review speed	Greatly speeds up review	No impact	Somewhat speeds up review	No impact	No impact	Somewhat slows review speed	Somewhat slows review speed	Greatly slows review speed		Never
598	55759528	Complete	2014-06-17 08:23:32	2014-06-17 08:36:20	Czech Republic	High-income economies	European		148	[1, 2, 3, 4, 5, 6, 7, 8]	00:12:47	147.231.248.1	Yes	Male	31-40 years old	Academia - research only	Academia		Czech Republic	Between 11-20	28	5	8	12	5	8	No, "fast" and "slow" reviews have EQUAL review quality	20	Yes	No		Neither	Neither	No influence	The editor		No impact	No impact	Somewhat speeds up review	Greatly speeds up review	No impact	Greatly speeds up review	Somewhat slows review speed	No impact	No impact	Greatly slows review speed	Somewhat slows review speed		Yes
660	56277672	Complete	2014-06-23 04:40:17	2014-06-23 04:52:00	United Kingdom	High-income economies	United Kingdom		293	[1, 2, 3, 4, 5, 6, 7, 8]	00:11:42	80.193.226.196	Yes	Male	51-64 years old	Private	Private	Private research & consultancy	United Kingdom	Between 21-50	24	3	12	16	8	12	No, "fast" and "slow" reviews have EQUAL review quality	20	Yes	No		Neither	Rejected	No influence	The referees/reviewers		No impact	No impact	No impact	Somewhat speeds up review	Somewhat speeds up review	No impact	Greatly speeds up review	Somewhat speeds up review	Somewhat slows review speed	Greatly slows review speed	Greatly slows review speed	Editors find it difficult to find reviewers	Yes
667	57005222	Complete	2014-06-30 07:42:20	2014-06-30 07:53:30	France	High-income economies	European		166	[1, 2, 3, 4, 5, 6, 7, 8]	00:11:09	109.1.178.124	Yes	Female	31-40 years old	Governmental or state agency	Governmental or state agency		France	5 or less	16	4	12	16	4	8	No, "fast" and "slow" reviews have EQUAL review quality	20		No		Neither	Neither	No opinion	The referees/reviewers		Somewhat speeds up review	No impact	No impact	No impact	No impact	Somewhat slows review speed	No impact	Somewhat slows review speed	Somewhat slows review speed	Somewhat slows review speed	Somewhat slows review speed		Sometimes
671	57117532	Complete	2014-07-01 08:24:20	2014-07-01 08:59:13	Michigan	High-income economies	North America		287	[1, 2, 3, 4, 5, 6, 7, 8]	00:34:52	68.61.152.139	Yes	Male	31-40 years old	Other, please specify...	Governmental or state agency	International Fishery Commission	United States	Between 21-50	56	4	20	20	12	12	No, "fast" and "slow" reviews have EQUAL review quality	20	Yes	Threatened	40	Neither	Neither	No influence	Other, please specify...	Journal staff are ultimately responsible, but often reviewers are overburdened maybe? In my expereince, it has been the AE's and the Editors that have held this process up.	Somewhat speeds up review	Greatly slows review speed	Greatly slows review speed	Greatly speeds up review	No impact	Somewhat speeds up review	No impact	Greatly speeds up review	No impact	Greatly slows review speed	Greatly slows review speed	I also feel that AEs need to do a better job of screening manuscripts. I have spent considerable time on reviews because the AE did not screen the manuscript and return it immediately to the authors for a re-write. AEs need to read the paper and make sure it is worth sending out for review. (REGARDING QUESTION 17 AND 18 BELOW: MY ANSWERS TO THOSE QUESTIONS DEPEND ON THE QUALITY OF THE REVIEW. IF …	Sometimes
17	53476720	Complete	2014-05-22 04:15:46	2014-05-22 04:28:07	Portugal	High-income economies	European		243	[1, 2, 3, 4, 5, 6, 7, 8]	00:12:21	46.189.248.231	Yes	Male	31-40 years old	Graduate student/postdoc	NGO or non-profit organization		Portugal	Between 11-20		3	12	5		3	No, "fast" and "slow" reviews have EQUAL review quality	24	Yes	No		Neither	Neither	No influence	The referees/reviewers		Somewhat speeds up review	Somewhat speeds up review	Somewhat speeds up review	Somewhat speeds up review	Somewhat slows review speed	Somewhat speeds up review	Somewhat speeds up review	Somewhat speeds up review	Somewhat slows review speed	Greatly slows review speed	Greatly slows review speed		Yes
155	53492178	Complete	2014-05-22 08:55:16	2014-05-23 05:07:38	Mexico	Upper-middle-income	Latin America and the Caribbean		223	[1, 2, 3, 4, 5, 6, 7, 8]	20:12:22	189.153.193.127	Yes	Female	51-64 years old	Academia - research and teaching	Academia		Mexico	Between 11-20		4	16	24	4	12	No, "fast" and "slow" reviews have EQUAL review quality	24	Yes	Threatened	56	Accepted	Neither	No influence	Journal staff		No impact	No impact	No impact	No impact	Somewhat slows review speed	Somewhat speeds up review	Greatly slows review speed	Somewhat speeds up review	Somewhat slows review speed	Somewhat slows review speed	Greatly slows review speed	Quality of submitted papers; low to mediocre quality of manuscripts require a lot of time to review, which many reviewers rarely have or want to take. In journals with lower impact factors authors are more likely to send manuscripts for review - I feel just to get feedback from reviewers to help substantially improve the paper.	Sometimes
161	53492674	Complete	2014-05-22 09:01:24	2014-05-22 09:11:33	South Africa	Upper-middle-income	Sub-Saharan Africa		258	[1, 2, 3, 4, 5, 6, 7, 8]	00:10:09	196.215.126.148	Yes	Female	21-30 years old	Graduate student/postdoc	Student		South Africa	5 or less		4	12	20	4	8	No, "fast" and "slow" reviews have EQUAL review quality	24	Yes	No		Accepted	Rejected	Jeopardize	The referees/reviewers		No impact	No impact	Somewhat slows review speed	Somewhat slows review speed	Somewhat slows review speed	Somewhat speeds up review	Somewhat slows review speed	Somewhat speeds up review	Somewhat slows review speed	No impact	Somewhat slows review speed		Never
162	53492692	Complete	2014-05-22 09:01:33	2014-05-22 09:20:10	Illinois	High-income economies	North America		289	[1, 2, 3, 4, 5, 6, 7, 8]	00:18:37	130.126.115.13	Yes	Male	31-40 years old	Graduate student/postdoc	Student		United States	Between 21-50		3	12	20	6	8	No, "fast" and "slow" reviews have EQUAL review quality	24	Yes	Withdrew	10	Neither	Neither	No influence	The editor		Somewhat speeds up review	Somewhat speeds up review	No impact	Somewhat speeds up review	No impact	Somewhat speeds up review	Somewhat slows review speed	Greatly speeds up review	Somewhat slows review speed	Greatly slows review speed	Greatly slows review speed		Sometimes
201	53517554	Complete	2014-05-22 11:23:58	2014-05-22 11:48:54	Canada	High-income economies	North America		132	[1, 2, 3, 4, 5, 6, 7, 8]	00:24:55	207.81.64.49	Yes	Male	41-50 years old	Academia - research and teaching	Academia		Canada	Between 21-50	20	4	12	16	4	6	No, "fast" and "slow" reviews have EQUAL review quality	24	Yes	No		Neither	Neither	No influence	The editor		No impact	No impact	No impact	No impact	No impact	No impact	Greatly slows review speed	Greatly speeds up review	Greatly slows review speed	Greatly slows review speed	Greatly slows review speed		Sometimes
225	53528350	Complete	2014-05-22 12:44:29	2014-05-22 12:56:39	California	High-income economies	North America		289	[1, 2, 3, 4, 5, 6, 7, 8]	00:12:10	136.152.142.130	Yes	Male	31-40 years old	Academia - research and teaching	Academia		United States	Between 11-20	24	1	12	16	4	8	No, "fast" and "slow" reviews have EQUAL review quality	24	Yes	No		Neither	Neither	No influence	The referees/reviewers		No impact	Somewhat speeds up review	No impact	No impact	No impact	Somewhat speeds up review	Greatly speeds up review	Somewhat speeds up review	Somewhat slows review speed	Somewhat slows review speed	Somewhat slows review speed		Sometimes
229	53530608	Complete	2014-05-22 12:55:35	2014-05-22 13:26:50	Spain	High-income economies	European		248	[1, 2, 3, 4, 5, 6, 7, 8]	00:31:14	188.84.91.67	Yes	Female	41-50 years old	Academia - research and teaching	Academia		Spain	Between 21-50	24	6	14	24	8	12	Yes, fast reviews have LOWER review quality	24	Yes	No		Rejected	Rejected	No influence	The referees/reviewers			Somewhat speeds up review		Somewhat speeds up review		Greatly speeds up review	Greatly slows review speed			Greatly slows review speed	Greatly slows review speed		Sometimes
232	53533474	Complete	2014-05-22 13:12:13	2014-05-22 13:38:57	Illinois	High-income economies	North America		293	[1, 2, 3, 4, 5, 6, 7, 8]	00:26:44	128.174.173.91	Yes	Female	41-50 years old	Academia - research only	Academia		United States	Between 21-50	32	4	6	8	4	6	Yes, fast reviews have LOWER review quality	24	Yes	No		Neither	Neither	No influence	The referees/reviewers		Somewhat speeds up review	Somewhat speeds up review	Somewhat speeds up review	Somewhat speeds up review	Greatly slows review speed	Somewhat speeds up review	Somewhat speeds up review	No impact	No impact	Greatly slows review speed	Greatly slows review speed		Sometimes
239	53548916	Complete	2014-05-22 14:21:27	2014-05-22 14:33:15	California	High-income economies	North America		286	[1, 2, 3, 4, 5, 6, 7, 8]	00:11:48	199.106.195.8	Yes	Male	31-40 years old	NGO or non-profit organization	NGO or non-profit organization		United States	Between 11-20	28	3	12	20	8	8	No, "fast" and "slow" reviews have EQUAL review quality	24	Yes	No		Neither	Neither	No influence	The editor		No impact	No impact	No impact	No impact	No impact	Somewhat slows review speed	No impact	Somewhat speeds up review	Greatly slows review speed	Somewhat slows review speed	Somewhat slows review speed		Sometimes
250	53666196	Complete	2014-05-22 16:42:09	2014-05-22 16:52:00	California	High-income economies	North America		277	[1, 2, 3, 4, 5, 6, 7, 8]	00:09:51	198.128.207.78	Yes	Female	31-40 years old	Graduate student/postdoc	Student		United States	Between 11-20	50	4	12	16	4	8	No, "fast" and "slow" reviews have EQUAL review quality	24	Yes	Threatened		Accepted	Rejected	No influence	The editor		Somewhat speeds up review	No impact	No impact	Somewhat speeds up review	No impact	Somewhat speeds up review	Somewhat speeds up review	Somewhat speeds up review	Somewhat slows review speed	Greatly slows review speed	Greatly slows review speed	Inability to find willing reviewers	Yes
267	53685314	Complete	2014-05-22 20:44:45	2014-05-22 20:56:10	New Zealand	High-income economies	Australia/NZ		237	[1, 2, 3, 4, 5, 6, 7, 8]	00:11:25	139.80.29.180	Yes	Female	51-64 years old	Academia - research and teaching	Academia		New Zealand	Greater than 50	52	4	16	20	8	12	No opinion	24	Yes	No		Neither	Neither	No influence	The referees/reviewers		No impact	No impact	No impact	No impact	No impact	Somewhat speeds up review	Somewhat speeds up review	Greatly speeds up review	Greatly slows review speed	Somewhat slows review speed	Somewhat slows review speed		Sometimes
325	53754114	Complete	2014-05-23 16:35:20	2014-05-23 16:55:30	Idaho	High-income economies	North America		274	[1, 2, 3, 4, 5, 6, 7, 8]	00:20:10	129.101.193.130	Yes	Female	51-64 years old	Academia - research only	Academia		United States	5 or less	24	6	10	12	4	8	No, "fast" and "slow" reviews have EQUAL review quality	24	Yes	No		Neither	Neither	No influence	The editor		No impact	No impact	No impact	Somewhat slows review speed	Somewhat slows review speed	No impact	No impact	Greatly slows review speed	Greatly slows review speed	Greatly slows review speed	Greatly slows review speed	writing style, whether the manuscript has followed the journal guidelines for formatting and style.	Sometimes
338	53835160	Complete	2014-05-25 16:10:44	2014-05-25 16:21:20	Germany	High-income economies	European		114	[1, 2, 3, 4, 5, 6, 7, 8]	00:10:34	217.246.220.233	Yes	Female	31-40 years old	Academia - research only	Academia		Australia	Between 21-50	50	5	16	20	6	9	No, "fast" and "slow" reviews have EQUAL review quality	24	Yes	No		Neither	Rejected	No influence	The referees/reviewers		No impact	No impact	No impact	No impact	No impact	Somewhat slows review speed	No impact	Somewhat slows review speed	Somewhat speeds up review	Somewhat slows review speed	Somewhat slows review speed	if people play the game well and get their "friends" to review their papers. I am sure in many cases that speeds up the process. More so when people cite their friends (the reviewers) in these papers.	Never
344	53859652	Complete	2014-05-26 07:16:27	2014-05-26 07:27:44	India	Lower-middle-income	South Asia		190	[1, 2, 3, 4, 5, 6, 7, 8]	00:11:17	117.236.218.138	Yes	Female	51-64 years old	Academia - research and teaching	Academia		India	Greater than 50	54	4	12	20	4	8	No, "fast" and "slow" reviews have EQUAL review quality	24	Yes	Threatened	54	Neither	Neither	No influence	The referees/reviewers		No impact	Somewhat speeds up review	Somewhat slows review speed	Greatly speeds up review	No impact	Greatly speeds up review	No impact	Somewhat speeds up review	Somewhat slows review speed	Somewhat slows review speed	Somewhat slows review speed		Yes
355	53920860	Complete	2014-05-26 21:27:41	2014-05-26 21:36:08					109	[1, 2, 3, 4, 5, 6, 7, 8]	00:08:27	10.72.3.30	Yes	Male	41-50 years old	Academia - research only	Academia		Australia	Between 5-10	38	4	12	24	4	4	No, "fast" and "slow" reviews have EQUAL review quality	24	Yes	No		Neither	Neither	No opinion	The editor		No impact	No impact	No impact	No impact	No impact	No impact	Somewhat speeds up review	Somewhat speeds up review	Somewhat slows review speed	Greatly slows review speed	Greatly slows review speed	The culture of reviewing established by the editor seems key	Yes
361	53958450	Complete	2014-05-27 06:51:20	2014-05-27 07:01:14	Spain	High-income economies	European		258	[1, 2, 3, 4, 5, 6, 7, 8]	00:09:52	161.111.229.202	Yes	Female	31-40 years old	NGO or non-profit organization	NGO or non-profit organization		Spain	Between 11-20	32	8	12	12	8	8	No, "fast" and "slow" reviews have EQUAL review quality	24	No	No		Rejected	Accepted	Improve/Benefit	The editor		Somewhat speeds up review	Greatly slows review speed	No impact	Greatly speeds up review	Greatly slows review speed	Greatly slows review speed	Somewhat speeds up review	Greatly speeds up review	Somewhat slows review speed	Somewhat speeds up review	Greatly slows review speed		Yes
369	54215184	Complete	2014-05-29 05:21:06	2014-05-29 05:35:47					277	[1, 2, 3, 4, 5, 6, 7, 8]	00:14:40	10.215.1.210	Yes	Male	31-40 years old	Academia - research only	Academia		United Kingdom	Between 5-10	72	2	8	5	2	4	No, "fast" and "slow" reviews have EQUAL review quality	24	No	Withdrew	72	Neither	Neither	No influence	The referees/reviewers		Somewhat speeds up review	Somewhat speeds up review	No impact	Somewhat speeds up review	Somewhat slows review speed	No impact	No impact	Greatly speeds up review	Greatly speeds up review	Greatly slows review speed	Greatly slows review speed		Yes
389	54312666	Complete	2014-05-30 05:46:37	2014-05-30 05:56:49	India	Lower-middle-income	South Asia		176	[1, 2, 3, 4, 5, 6, 7, 8]	00:10:11	14.139.63.226	Yes	Male	21-30 years old	Graduate student/postdoc	Student		India	Between 5-10	28	4	4	20	4	4	Yes, fast reviews have HIGHER review quality	24	Yes	Withdrew	48	Accepted	Neither	Jeopardize	The referees/reviewers		Somewhat speeds up review	Somewhat slows review speed	Somewhat speeds up review	No impact	Somewhat slows review speed		Greatly slows review speed	Somewhat slows review speed	Somewhat speeds up review	Greatly slows review speed	Greatly slows review speed		Sometimes
391	54319670	Complete	2014-05-30 08:54:32	2014-05-30 09:05:37	United Kingdom	High-income economies	United Kingdom		268	[1, 2, 3, 4, 5, 6, 7, 8]	00:11:05	148.88.194.60	Yes	Female	31-40 years old	Graduate student/postdoc	Student		United Kingdom	5 or less	52	8	8	16	4	6	Yes, fast reviews have HIGHER review quality	24	Yes	Threatened	52	Neither	Neither	No opinion	The editor		No impact	No impact	No impact	No impact	Somewhat slows review speed	No impact	Greatly slows review speed	Greatly slows review speed	Somewhat slows review speed	Greatly slows review speed	Greatly slows review speed	Disorganization	Sometimes
426	54463280	Complete	2014-06-02 04:40:59	2014-06-02 04:59:49	Belgium	High-income economies	European		121	[1, 2, 3, 4, 5, 6, 7, 8]	00:18:50	193.190.117.196	Yes	Female	41-50 years old	Governmental or state agency	Governmental or state agency		Belgium	Between 21-50	52	6	12	24	8	12	No, "fast" and "slow" reviews have EQUAL review quality	24	Yes	Threatened	40	Neither	Neither	No influence	The referees/reviewers		No impact	No impact	No impact	No impact	No impact	Somewhat speeds up review	No impact	No impact	Somewhat slows review speed	Somewhat slows review speed	Somewhat slows review speed		Sometimes
516	55132732	Complete	2014-06-09 14:00:01	2014-06-09 14:14:52	Spain	High-income economies	European		262	[1, 2, 3, 4, 5, 6, 7, 8]	00:14:51	84.78.54.52	Yes	Male	51-64 years old	Academia - research and teaching	Academia		Spain	Greater than 50	32	4	8	20	4	8	No, "fast" and "slow" reviews have EQUAL review quality	24	Yes	Threatened	24	Accepted	Rejected	No influence	The editor		No impact	No impact	No impact	Greatly speeds up review	Greatly slows review speed	Somewhat speeds up review	No impact	Greatly speeds up review	Somewhat slows review speed	Greatly slows review speed	Greatly slows review speed		Sometimes
519	55139216	Complete	2014-06-09 14:53:53	2014-06-09 15:01:33	Oklahoma	High-income economies	North America		297	[1, 2, 3, 4, 5, 6, 7, 8]	00:07:40	129.15.159.237	Yes	Male	41-50 years old	Academia - research and teaching	Academia		United States	Between 21-50	70	12	24	24	8	12	Yes, fast reviews have LOWER review quality	24	Yes	No		Neither	Neither	No influence	The referees/reviewers		No impact	Somewhat speeds up review	Somewhat speeds up review	Somewhat speeds up review	No impact	No impact	Somewhat speeds up review	Greatly speeds up review	Somewhat slows review speed	Somewhat slows review speed	Greatly slows review speed		Yes
520	55154024	Complete	2014-06-09 17:37:18	2014-06-09 17:48:50	United Kingdom	High-income economies	United Kingdom		282	[1, 2, 3, 4, 5, 6, 7, 8]	00:11:31	86.8.129.249	Yes	Female	31-40 years old	Academia - research and teaching	Academia		United Kingdom	Between 11-20	24	2	8	24	2	6	No, "fast" and "slow" reviews have EQUAL review quality	24	Yes	No		Neither	Neither	No influence	The referees/reviewers		Somewhat slows review speed	No impact	No impact	No impact	No impact	No impact	No impact	Somewhat speeds up review	Somewhat slows review speed	Somewhat slows review speed	Somewhat slows review speed		Sometimes
531	55214740	Complete	2014-06-10 13:17:46	2014-06-10 13:28:52	United Kingdom	High-income economies	United Kingdom		280	[1, 2, 3, 4, 5, 6, 7, 8]	00:11:06	217.205.94.62	Yes	Female	41-50 years old	Governmental or state agency	Governmental or state agency		United Kingdom	Between 21-50	40	4	16	16	4	8	No, "fast" and "slow" reviews have EQUAL review quality	24	Yes	No		Neither	Neither	Improve/Benefit	The editor		No impact	No impact	No impact	No impact	Somewhat slows review speed	Somewhat slows review speed	Somewhat speeds up review	Somewhat speeds up review	Somewhat slows review speed	Somewhat slows review speed	Greatly slows review speed	Editor preview - too many editors send out papers that should have been returned for rewriting. As a reviewer I often take too long on papers which are simply indigestible.	Sometimes
551	55274796	Complete	2014-06-10 19:40:29	2014-06-10 22:22:37	Hawaii	High-income economies	North America		294	[1, 2, 3, 4, 5, 6, 7, 8]	02:42:08	128.171.125.229	Yes	Male	41-50 years old	Academia - research and teaching	Academia		United States	Between 21-50	40	4	14	24	4	16	No, "fast" and "slow" reviews have EQUAL review quality	24	Yes	No		Neither	Neither	No influence	The referees/reviewers		No impact	No impact	No impact	No impact	Somewhat slows review speed	No impact	Somewhat slows review speed	Somewhat speeds up review	Somewhat slows review speed	Greatly slows review speed	Greatly slows review speed		Sometimes
574	55490060	Complete	2014-06-13 10:28:19	2014-06-13 10:53:46	Brazil	Upper-middle-income	Latin America and the Caribbean		120	[1, 2, 3, 4, 5, 6, 7, 8]	00:25:27	201.37.98.219	Yes	Male	41-50 years old	Academia - research and teaching	Academia		Brazil	Between 21-50	48	12	16	20	4	8	No, "fast" and "slow" reviews have EQUAL review quality	24	Yes	No		Rejected	Neither	Jeopardize	The editor		No impact	No impact	Somewhat speeds up review	Somewhat speeds up review	Greatly slows review speed	Somewhat speeds up review	No impact	Somewhat speeds up review	Greatly slows review speed	Somewhat slows review speed	Greatly slows review speed	Reviewers are usually highly demanded from several journals and the review task is not recognized neither to improve cv (for example, awarding grants) nor to provide financial benefits (for example, payments). Therefore, researchers need to balance their time among several activities, including those that are more valued (writing proposals and manuscripts) and the undervalued reviews. In doing th…	Sometimes
602	55772362	Complete	2014-06-17 10:28:58	2014-06-17 10:42:46	Italy	High-income economies	European		190	[1, 2, 3, 4, 5, 6, 7, 8]	00:13:45	83.103.94.48	Yes	Male	51-64 years old	Other, please specify...	Private	international agricultural research	Italy	Between 21-50	48	12	24	24	12	12	No, "fast" and "slow" reviews have EQUAL review quality	24	Yes	Withdrew	24	Neither	Neither	No influence	The referees/reviewers		No impact	No impact	No impact	No impact	No impact	No impact	Somewhat speeds up review	Somewhat speeds up review	Somewhat slows review speed	Greatly slows review speed	Greatly slows review speed	Maybe journals rely too often on the same reviewers.	Yes
638	55922352	Complete	2014-06-18 15:03:56	2014-06-18 15:15:05	Belgium	High-income economies	European		121	[1, 2, 3, 4, 5, 6, 7, 8]	00:11:09	91.180.216.14	Yes	Male	41-50 years old	Academia - research and teaching	Academia		Belgium	Between 21-50	24	4	12	24	6	12	Yes, fast reviews have LOWER review quality	24	Yes	No		Neither	Neither	No influence	The referees/reviewers		No impact	No impact	Somewhat slows review speed	No impact	Somewhat slows review speed	Somewhat slows review speed	Somewhat speeds up review	No impact	Somewhat slows review speed	Greatly slows review speed	Greatly slows review speed	conflict of interest	Yes
665	56510832	Incomplete	2014-06-25 09:47:52	2014-06-25 09:57:07	United Kingdom	High-income economies	United Kingdom		256	[1, 2, 3, 4, 5]	00:08:58	195.10.221.34	Yes	Male	51-64 years old	Governmental or state agency	Governmental or state agency		United Kingdom	Greater than 50	48	4	6	8	2	4	No, "fast" and "slow" reviews have EQUAL review quality	24	Yes	Withdrew	36	Neither	Neither	No influence	The referees/reviewers		Somewhat speeds up review	No impact	No impact	Somewhat speeds up review	No impact	Somewhat speeds up review	No impact	Somewhat speeds up review	Somewhat slows review speed	Somewhat slows review speed	Greatly slows review speed		Never
244	53558346	Complete	2014-05-22 15:50:32	2014-05-22 15:58:34	Texas	High-income economies	North America		285	[1, 2, 3, 4, 5, 6, 7, 8]	00:08:02	144.96.160.60	Yes	Male	41-50 years old	Academia - research and teaching	Academia		United States	Between 11-20	24	4	12	15	3	8	No, "fast" and "slow" reviews have EQUAL review quality	25	No	No		Neither	Accepted	No influence	The referees/reviewers		Somewhat speeds up review	No impact	No impact	No impact	Somewhat slows review speed	No impact	Somewhat speeds up review	Somewhat slows review speed	Greatly slows review speed	Somewhat slows review speed	Greatly slows review speed		Sometimes
353	53898382	Complete	2014-05-26 15:55:00	2014-05-26 16:06:43	Oklahoma	High-income economies	North America		290	[1, 2, 3, 4, 5, 6, 7, 8]	00:11:43	129.15.38.52	Yes	Male	41-50 years old	Academia - research and teaching	Academia		United States	Greater than 50	75	3	12	25	6	8	No, "fast" and "slow" reviews have EQUAL review quality	25	No	No		Neither	Neither	No influence	The referees/reviewers		No impact	No impact	No impact	No impact	Somewhat slows review speed	No impact	No impact	Somewhat speeds up review	Somewhat slows review speed	Greatly slows review speed	Greatly slows review speed		Sometimes
388	54309934	Complete	2014-05-30 04:24:35	2014-05-30 04:35:52	Spain	High-income economies	European		264	[1, 2, 3, 4, 5, 6, 7, 8]	00:11:16	161.111.226.201	Yes	Male	31-40 years old	Governmental or state agency	Governmental or state agency		Spain	Between 5-10	12	1	2		8	3	No, "fast" and "slow" reviews have EQUAL review quality	28	Yes	0		Neither	Neither	No influence	The referees/reviewers		Somewhat speeds up review	No impact	No impact	No impact	No impact	Somewhat speeds up review		Somewhat speeds up review	Somewhat slows review speed	Somewhat slows review speed	Greatly slows review speed		Sometimes
468	54961926	Complete	2014-06-06 13:45:08	2014-06-06 13:52:12	Washington	High-income economies	North America		286	[1, 2, 3, 4, 5, 6, 7, 8]	00:07:03	198.238.162.182	Yes	Male	41-50 years old	Governmental or state agency	Governmental or state agency		United States	Between 21-50	104	6	24	50	4	20	No, "fast" and "slow" reviews have EQUAL review quality	30	Yes	Threatened	90	Neither	Neither	No influence	The referees/reviewers		Somewhat speeds up review	No impact	No impact	No impact	Somewhat slows review speed	No impact	No impact	Somewhat slows review speed	Somewhat slows review speed	Greatly slows review speed	Greatly slows review speed		Sometimes
536	55225036	Complete	2014-06-10 14:42:46	2014-06-10 15:16:56	Spain	High-income economies	European		254	[1, 2, 3, 4, 5, 6, 7, 8]	00:34:04	188.78.163.180	Yes	Male	51-64 years old	Academia - research only	Academia		Spain	Between 21-50	90	2	25	14	2	5		30	Yes	Withdrew	45	Neither	Neither	No opinion	The referees/reviewers		Somewhat slows review speed	No impact	Greatly speeds up review	Greatly speeds up review	No impact	Somewhat slows review speed	Somewhat slows review speed		Somewhat slows review speed	Somewhat slows review speed	Greatly slows review speed		Yes
337	53833300	Incomplete	2014-05-25 15:14:25	2014-05-25 15:26:05	Mexico	Upper-middle-income	Latin America and the Caribbean		143	[1, 2, 3, 4, 5, 6, 7, 8]	00:11:40	189.192.148.202	Yes	Male	51-64 years old	Academia - research and teaching	Academia		Mexico	Between 21-50	16	88	8	16	4	8	No opinion	32	Yes	Withdrew		Rejected	Accepted
216	53522646	Complete	2014-05-22 12:02:03	2014-05-22 12:15:21	Mexico	Upper-middle-income	Latin America and the Caribbean		218	[1, 2, 3, 4, 5, 6, 7, 8]	00:13:18	201.163.223.2	Yes	Male	31-40 years old	Academia - research and teaching	Academia		Mexico	Between 11-20	48	7	24	36	24	12	No, "fast" and "slow" reviews have EQUAL review quality	36	No	Withdrew	40	Neither	Neither	No opinion	The referees/reviewers		Somewhat speeds up review	No impact	No impact	Somewhat speeds up review	Somewhat slows review speed	Greatly slows review speed	Somewhat slows review speed	No impact	Somewhat slows review speed	No impact	Greatly slows review speed		Yes
238	53548204	Complete	2014-05-22 14:14:41	2014-05-22 14:23:15	Washington	High-income economies	North America		282	[1, 2, 3, 4, 5, 6, 7, 8]	00:08:34	161.55.228.78	Yes	Male	41-50 years old	Governmental or state agency	Governmental or state agency		United States	Between 21-50	54	12	12	24	12	12	No opinion	36	Yes	No		Rejected		No opinion	Other, please specify...	All of them	No impact	No impact	No impact	No impact	Greatly slows review speed	No impact	No impact	Somewhat speeds up review	Somewhat speeds up review	Greatly slows review speed	Greatly slows review speed		Yes
234	53543620	Complete	2014-05-22 13:32:44	2014-05-22 13:38:59	United Kingdom	High-income economies	United Kingdom		289	[1, 2, 3, 4, 5, 6, 7, 8]	00:06:15	139.222.101.118	Yes	Male	51-64 years old	Academia - research and teaching	Academia		United Kingdom	Greater than 50	70	4	20	30	6	12	No, "fast" and "slow" reviews have EQUAL review quality	52	Yes	No		Neither	Neither	No influence	The editor		No impact	No impact	No impact	No impact	Somewhat slows review speed	Greatly slows review speed	Somewhat speeds up review	Somewhat speeds up review	Somewhat slows review speed	Somewhat slows review speed	Greatly slows review speed		Never
393	54322084	Complete	2014-05-30 09:32:06	2014-05-30 09:52:37	Hungary	High-income economies	European		189	[1, 2, 3, 4, 5, 6, 7, 8]	00:20:31	146.110.156.114	Yes	Male	41-50 years old	Academia - research and teaching	Academia		Hungary	Greater than 50	156	1	52	100	26	52	Yes, fast reviews have LOWER review quality	100	Yes	No		Accepted	Rejected	No influence	The referees/reviewers		No impact	No impact	No impact	No impact	No impact	Greatly slows review speed	No impact	No impact	Greatly speeds up review	Greatly slows review speed	Greatly slows review speed		Never
1	53474592	Incomplete	2014-05-22 03:46:14	2014-05-22 03:51:09	India	Lower-middle-income	South Asia		96	[1, 2, 3, 4, 5, 6, 7, 8]	00:04:55	59.89.241.77	Yes	Male	31-40 years old	Academia - research and teaching	Academia		India	Greater than 50		2	20		12	8	No, "fast" and "slow" reviews have EQUAL review quality			-
2	53474878	Incomplete	2014-05-22 03:48:35	2014-05-22 03:53:36	Australia	High-income economies	Australia/NZ		31	[1, 2, 3, 4, 5, 6, 7, 8]	00:05:01	152.83.197.42	Yes	Male	51-64 years old	NGO or non-profit organization	NGO or non-profit organization	National Research Organisation, Independent of Government	Australia	Greater than 50		4			6	8	No, "fast" and "slow" reviews have EQUAL review quality			-
3	53474892	Incomplete	2014-05-22 03:49:07	2014-05-22 03:52:33	United Kingdom	High-income economies	United Kingdom		197	[1, 2, 3, 4, 5, 6, 7, 8]	00:03:25	81.147.31.208	Yes	Male	31-40 years old	Academia - research and teaching	NGO or non-profit organization		United Kingdom	Between 11-20		3	8	12	3	3	No, "fast" and "slow" reviews have EQUAL review quality			-
5	53474958	Incomplete	2014-05-22 03:50:28	2014-05-22 03:51:00	Germany	High-income economies	European		81	[1, 2, 3, 4, 5, 6, 7, 8]	00:00:32	130.149.72.192	Yes	Male	31-40 years old	Academia - research and teaching	NGO or non-profit organization		Germany	Between 21-50										-
6	53475032	Incomplete	2014-05-22 03:51:03	2014-05-22 03:53:56	Italy	High-income economies	European		107	[1, 2, 3, 4, 5, 6, 7, 8]	00:02:53	93.33.102.208	Yes	Male	65 years old or older	NGO or non-profit organization	NGO or non-profit organization		Italy	Greater than 50		10	20		10	10	No, "fast" and "slow" reviews have EQUAL review quality			-
7	53475308	Complete	2014-05-22 03:55:29	2014-05-22 04:07:31	Czech Republic	High-income economies	European		150	[1, 2, 3, 4, 5, 6, 7, 8]	00:12:02	193.84.36.113	Yes	Female	21-30 years old	Academia - research only	NGO or non-profit organization		Czech Republic	5 or less		3	8	12	2	4	No, "fast" and "slow" reviews have EQUAL review quality		Never attempt	No		Neither	Neither	No opinion	The referees/reviewers		No impact	No impact	No impact	No impact	No impact	Somewhat speeds up review	Somewhat speeds up review	Somewhat speeds up review	Somewhat slows review speed	No impact	Somewhat slows review speed		Sometimes
9	53475844	Incomplete	2014-05-22 04:01:24	2014-05-22 04:02:24	France	High-income economies	European		0	[1, 2, 3, 4, 5, 6, 7, 8]	00:01:00	82.234.16.38					NGO or non-profit organization													-
10	53476022	Complete	2014-05-22 04:03:31	2014-05-22 04:18:52	Spain	High-income economies	European		268	[1, 2, 3, 4, 5, 6, 7, 8]	00:15:21	147.96.29.88	Yes	Male	21-30 years old	Graduate student/postdoc	NGO or non-profit organization		Spain	Between 5-10		5	6	8	3	4	No, "fast" and "slow" reviews have EQUAL review quality		Never attempt	No		Neither	Neither	Jeopardize	The referees/reviewers		Somewhat speeds up review	Somewhat slows review speed	No impact	Somewhat speeds up review	Greatly slows review speed	Somewhat slows review speed	Somewhat speeds up review	Somewhat speeds up review	Somewhat slows review speed	Somewhat speeds up review	Greatly slows review speed		No opinion
11	53476024	Incomplete	2014-05-22 04:03:33	2014-05-22 04:06:09	United Kingdom	High-income economies	United Kingdom		195	[1, 2, 3, 4, 5, 6, 7, 8]	00:02:35	139.153.142.109	Yes	Male	31-40 years old	Academia - research and teaching	NGO or non-profit organization		United Kingdom	Between 21-50		1	12		4	10	Yes, fast reviews have LOWER review quality			-
12	53476164	Incomplete	2014-05-22 04:05:40	2014-05-22 04:06:25	Malaysia	Upper-middle-income	East Asia and Pacific		124	[1, 2, 3, 4, 5, 6, 7, 8]	00:00:45	42.152.121.87	Yes	Male	31-40 years old	NGO or non-profit organization	NGO or non-profit organization		Malaysia	Between 5-10										-
13	53476320	Incomplete	2014-05-22 04:08:02	2014-05-22 04:10:52	Austria	High-income economies	European		26	[1, 2, 3, 4, 5, 6, 7, 8]	00:02:50	141.244.150.126	Yes	Male	51-64 years old	Academia - research and teaching	NGO or non-profit organization		Austria	Between 21-50		6	12		4	6	No opinion			-
14	53476460	Incomplete	2014-05-22 04:10:09	2014-05-22 04:12:48	United Kingdom	High-income economies	United Kingdom		195	[1, 2, 3, 4, 5, 6, 7, 8]	00:02:39	144.32.89.71	Yes	Male	31-40 years old	Academia - research and teaching	NGO or non-profit organization		United Kingdom	Between 21-50		1	6	8	1	4	No, "fast" and "slow" reviews have EQUAL review quality			-
15	53476520	Incomplete	2014-05-22 04:11:25	2014-05-22 04:17:21	France	High-income economies	European		82	[1, 2, 3, 4, 5, 6, 7, 8]	00:05:56	82.234.16.38	Yes	Male	65 years old or older	Governmental or state agency	NGO or non-profit organization		France	Greater than 50		8	24		4	8	Yes, fast reviews have LOWER review quality			-
16	53476632	Incomplete	2014-05-22 04:13:53	2014-05-22 04:18:50	Spain	High-income economies	European		175	[1, 2, 3, 4, 5, 6, 7, 8]	00:04:57	161.111.149.143	Yes	Male	41-50 years old	Academia - research only	NGO or non-profit organization		Spain	Greater than 50		8	12	12	4	6	No, "fast" and "slow" reviews have EQUAL review quality			-
18	53476900	Incomplete	2014-05-22 04:20:37	2014-05-22 04:23:24	Greece	High-income economies	European		85	[1, 2, 3, 4, 5, 6, 7, 8]	00:02:47	94.143.178.216	Yes	Male	41-50 years old	Academia - research and teaching	NGO or non-profit organization		Greece	Greater than 50		2	12		4	10	No, "fast" and "slow" reviews have EQUAL review quality			-
19	53477126	Incomplete	2014-05-22 04:23:14	2014-05-22 04:26:38	Ireland	High-income economies	United Kingdom		99	[1, 2, 3, 4, 5, 6, 7, 8]	00:03:24	137.43.120.229	Yes	Male	31-40 years old	Academia - research and teaching	NGO or non-profit organization		Ireland	Between 21-50							No, "fast" and "slow" reviews have EQUAL review quality			-
20	53477246	Incomplete	2014-05-22 04:24:31	2014-05-22 04:24:31	France	High-income economies	European		0	[1, 2, 3, 4, 5, 6, 7, 8]		134.214.32.97					NGO or non-profit organization													-
21	53477378	Incomplete	2014-05-22 04:26:51	2014-05-22 04:29:27	Norway	High-income economies	European		144	[1, 2, 3, 4, 5, 6, 7, 8]	00:02:36	158.37.154.196	Yes	Female	41-50 years old	Academia - research and teaching	NGO or non-profit organization		Norway	Between 5-10		2	10		8	10	No, "fast" and "slow" reviews have EQUAL review quality			-
22	53477508	Incomplete	2014-05-22 04:29:09	2014-05-22 04:33:54	Germany	High-income economies	European		83	[1, 2, 3, 4, 5, 6, 7, 8]	00:04:45	88.75.37.158	Yes	Male	41-50 years old	Academia - research and teaching	NGO or non-profit organization		Germany	Greater than 50		2	8	12	2	4	No, "fast" and "slow" reviews have EQUAL review quality			-
23	53477824	Incomplete	2014-05-22 04:33:04	2014-05-22 04:33:04	France	High-income economies	European		0	[1, 2, 3, 4, 5, 6, 7, 8]		129.175.107.70					NGO or non-profit organization													-
25	53477914	Incomplete	2014-05-22 04:33:34	2014-05-22 04:36:38	Greece	High-income economies	European		81	[1, 2, 3, 4, 5, 6, 7, 8]	00:03:04	62.1.83.107	Yes	Female	31-40 years old	NGO or non-profit organization	NGO or non-profit organization		Greece	5 or less										-
26	53478134	Complete	2014-05-22 04:36:42	2014-05-22 04:54:52	Germany	High-income economies	European		166	[1, 2, 3, 4, 5, 6, 7, 8]	00:18:10	195.37.59.2	Yes	Female	21-30 years old	Graduate student/postdoc	NGO or non-profit organization		Germany	5 or less		1	12		4	8	No, "fast" and "slow" reviews have EQUAL review quality		Never attempt	No		Neither	Rejected	Jeopardize	The editor		No impact	No impact	No impact	No impact	Somewhat slows review speed	Somewhat speeds up review	No impact	Somewhat speeds up review	Somewhat slows review speed	Somewhat slows review speed	Greatly slows review speed		Sometimes
27	53478164	Incomplete	2014-05-22 04:37:03	2014-05-22 04:37:38	United Kingdom	High-income economies	United Kingdom		189	[1, 2, 3, 4, 5, 6, 7, 8]	00:00:34	138.251.156.83	Yes	Female	21-30 years old	Academia - research only	NGO or non-profit organization		United Kingdom	5 or less										-
29	53478494	Incomplete	2014-05-22 04:40:30	2014-05-22 04:50:16	Australia	High-income economies	Australia/NZ		25	[1, 2, 3, 4, 5, 6, 7, 8]	00:02:51	130.116.132.163	Yes	Female	41-50 years old	Governmental or state agency	NGO or non-profit organization		Australia	Greater than 50		8	12		6	6	No, "fast" and "slow" reviews have EQUAL review quality			-
30	53478548	Incomplete	2014-05-22 04:41:01	2014-05-22 04:45:55	Hungary	High-income economies	European		92	[1, 2, 3, 4, 5, 6, 7, 8]	00:04:54	193.225.204.229	Yes	Male	31-40 years old	Academia - research and teaching	NGO or non-profit organization		Hungary	Between 11-20		12	12		4	8				-
32	53478642	Complete	2014-05-22 04:43:26	2014-05-22 04:56:29	Switzerland	High-income economies	European		277	[1, 2, 3, 4, 5, 6, 7, 8]	00:13:03	155.105.4.140	Yes	Female	31-40 years old	Academia - research only	NGO or non-profit organization		Switzerland	Between 21-50		3	10	10	4	4	No, "fast" and "slow" reviews have EQUAL review quality		Never attempt	No		Neither	Accepted	No opinion	The referees/reviewers		Greatly speeds up review	No impact	No impact	No impact	No impact	Greatly speeds up review	No impact	Somewhat speeds up review	Somewhat slows review speed	Greatly slows review speed	Greatly slows review speed		Never
34	53478862	Incomplete	2014-05-22 04:46:08	2014-05-22 04:51:08	Germany	High-income economies	European		79	[1, 2, 3, 4, 5, 6, 7, 8]	00:05:00	134.76.183.182	Yes	Male	31-40 years old	Academia - research and teaching	Academia		Germany	Between 5-10		3	5		8	12	No, "fast" and "slow" reviews have EQUAL review quality			-
35	53478972	Incomplete	2014-05-22 04:47:25	2014-05-22 04:53:01	Croatia	High-income economies	European		59	[1, 2, 3, 4, 5, 6, 7, 8]	00:05:36	161.53.96.4	Yes	Male	41-50 years old	Academia - research and teaching	Academia		Croatia	Between 11-20		3	24		6	8	No, "fast" and "slow" reviews have EQUAL review quality			-
36	53479346	Incomplete	2014-05-22 04:52:35	2014-05-22 04:55:50	Italy	High-income economies	European		100	[1, 2, 3, 4, 5, 6, 7, 8]	00:03:15	151.100.127.114	Yes	Female	31-40 years old	Academia - research and teaching	Academia		Italy	Between 21-50		5	8	12	4	6	Yes, fast reviews have HIGHER review quality			-
37	53479464	Complete	2014-05-22 04:54:36	2014-05-22 05:10:55	United Kingdom	High-income economies	United Kingdom		267	[1, 2, 3, 4, 5, 6, 7, 8]	00:16:19	87.115.22.76	Yes	Male	31-40 years old	Academia - research and teaching	Academia		United Kingdom	Between 21-50		3	10	12	4	4	No, "fast" and "slow" reviews have EQUAL review quality		Yes	No		Neither	Neither	No influence	The editor			Somewhat speeds up review			Somewhat slows review speed	Somewhat speeds up review	Greatly speeds up review	Greatly speeds up review	Somewhat slows review speed	Somewhat slows review speed	Greatly slows review speed		Yes
38	53479592	Complete	2014-05-22 04:56:55	2014-05-22 05:34:40	Germany	High-income economies	European		150	[1, 2, 3, 4, 5, 6, 7, 8]	00:37:44	141.43.138.104	Yes	Male	65 years old or older	Academia - research and teaching	Academia		Germany	Between 21-50		5	12	12	4	8	Yes, fast reviews have HIGHER review quality		Never attempt	Withdrew	14	Neither	Neither	No influence	The referees/reviewers						No impact	No impact		No impact	Greatly slows review speed	Greatly slows review speed	Greatly slows review speed		Yes
39	53479622	Incomplete	2014-05-22 04:57:27	2014-05-22 04:58:00	Czech Republic	High-income economies	European		60	[1, 2, 3, 4, 5, 6, 7, 8]	00:00:33	147.231.248.1	Yes	Male	21-30 years old	Academia - research and teaching	Academia		Czech Republic	Between 11-20										-
40	53479742	Complete	2014-05-22 04:59:44	2014-05-22 09:25:20	Germany	High-income economies	European		124	[1, 2, 3, 4, 5, 6, 7, 8]	04:25:36	178.203.135.54	Yes	Female	31-40 years old	Academia - research only	Academia		Brazil	Between 11-20		3	6	12	2	4	No, "fast" and "slow" reviews have EQUAL review quality		No	Withdrew	12	Neither	Neither	Jeopardize	The referees/reviewers		Greatly speeds up review	No impact	No impact	Greatly speeds up review	Somewhat slows review speed	No impact	Somewhat speeds up review	Greatly speeds up review	Greatly slows review speed	Greatly slows review speed	Greatly slows review speed	when in the academic year a paper is submitted	Yes
41	53479874	Complete	2014-05-22 05:02:47	2014-05-22 05:16:41	Spain	High-income economies	European		263	[1, 2, 3, 4, 5, 6, 7, 8]	00:13:54	83.247.136.30	Yes	Male	41-50 years old	Governmental or state agency	Governmental or state agency		Spain	Between 21-50		1	3	8	4	5	No, "fast" and "slow" reviews have EQUAL review quality		Never attempt	No		Neither	Neither	Improve/Benefit	The editor		Somewhat slows review speed	Somewhat speeds up review		No impact	Somewhat slows review speed	Somewhat speeds up review	Somewhat slows review speed	Somewhat speeds up review	Somewhat slows review speed	Greatly slows review speed	Greatly slows review speed		Sometimes
42	53479884	Incomplete	2014-05-22 05:02:59	2014-05-22 10:22:19	France	High-income economies	European		81	[1, 2, 3, 4, 5, 6, 7, 8]	00:02:12	147.99.208.43	Yes	Male	51-64 years old	Governmental or state agency	Governmental or state agency		France	Greater than 50										-
45	53480102	Incomplete	2014-05-22 05:07:57	2014-05-22 05:13:53	Spain	High-income economies	European		173	[1, 2, 3, 4, 5, 6, 7, 8]	00:05:56	147.96.59.174	Yes	Male	31-40 years old	Academia - research only	Academia		Spain	Between 21-50		4	10	12	4	4	No, "fast" and "slow" reviews have EQUAL review quality			-
47	53480156	Incomplete	2014-05-22 05:09:30	2014-05-22 05:10:16	Finland	High-income economies	European		76	[1, 2, 3, 4, 5, 6, 7, 8]	00:00:46	193.208.236.100	Yes	Male	41-50 years old	Academia - research only	Academia		Finland	Between 21-50										-
48	53480176	Incomplete	2014-05-22 05:09:57	2014-05-22 05:13:04	Canada	High-income economies	North America		48	[1, 2, 3, 4, 5, 6, 7, 8]	00:03:07	99.240.158.182	Yes	Male	31-40 years old	Academia - research and teaching	Academia		Canada	Greater than 50		4	12		3	3	No, "fast" and "slow" reviews have EQUAL review quality			-
49	53480298	Incomplete	2014-05-22 05:11:47	2014-05-22 05:11:47	Poland	High-income economies	European		0	[1, 2, 3, 4, 5, 6, 7, 8]		90.156.30.103																		-
53	53480622	Incomplete	2014-05-22 05:16:15	2014-05-22 05:16:44	United Kingdom	High-income economies	United Kingdom		192	[1, 2, 3, 4, 5, 6, 7, 8]	00:00:29	131.111.111.86	Yes	Female	31-40 years old	Academia - research only	Academia		United Kingdom	Between 11-20										-
54	53480768	Incomplete	2014-05-22 05:18:10	2014-05-22 05:25:35	Portugal	High-income economies	European		156	[1, 2, 3, 4, 5, 6, 7, 8]	00:07:24	193.136.157.71	Yes	Male	41-50 years old	Academia - research and teaching	Academia		Portugal	Between 21-50		7	10		8	10	No, "fast" and "slow" reviews have EQUAL review quality			-
55	53480800	Incomplete	2014-05-22 05:18:49	2014-05-22 05:28:24	Italy	High-income economies	European		103	[1, 2, 3, 4, 5, 6, 7, 8]	00:09:35	93.151.94.177	Yes	Male	51-64 years old	Academia - research and teaching	Academia		Italy	Between 21-50		8	8		4	4	No, "fast" and "slow" reviews have EQUAL review quality			-
56	53480850	Incomplete	2014-05-22 05:19:10	2014-05-22 05:21:51	Europe		European		105	[1, 2, 3, 4, 5, 6, 7, 8]	00:02:39	139.191.170.73	Yes	Male	41-50 years old	Governmental or state agency	Governmental or state agency		Italy	Between 11-20		8	12	9	8	8	No, "fast" and "slow" reviews have EQUAL review quality			-
58	53481190	Incomplete	2014-05-22 05:24:07	2014-05-22 07:15:59	Canada	High-income economies	North America		48	[1, 2, 3, 4, 5, 6, 7, 8]	01:51:52	99.240.158.182	Yes	Male	31-40 years old	Academia - research and teaching	Academia		Canada	Greater than 50		3	12	16	2	3	No, "fast" and "slow" reviews have EQUAL review quality			-
59	53481318	Incomplete	2014-05-22 05:25:14	2014-05-22 05:27:09					101	[1, 2, 3, 4, 5, 6, 7, 8]	00:01:41	10.139.67.151	Yes	Male	51-64 years old	Academia - research and teaching	Academia		Italy	Between 5-10										-
62	53481888	Incomplete	2014-05-22 05:34:14	2014-05-22 05:34:47	Italy	High-income economies	European		103	[1, 2, 3, 4, 5, 6, 7, 8]	00:00:33	87.28.218.134	Yes	Male	31-40 years old	Graduate student/postdoc	Student		Italy	Between 11-20										-
66	53482416	Incomplete	2014-05-22 05:41:27	2014-05-22 05:41:27	Spain	High-income economies	European		0	[1, 2, 3, 4, 5, 6, 7, 8]		193.146.36.150																		-
67	53482482	Incomplete	2014-05-22 05:42:32	2014-05-22 05:52:17	Estonia	High-income economies	European		74	[1, 2, 3, 4, 5, 6, 7, 8]	00:09:45	217.71.45.82	Yes	Male	31-40 years old	Academia - research and teaching	Academia		Estonia	Greater than 50		8	12		6	10	No, "fast" and "slow" reviews have EQUAL review quality			-
69	53482686	Incomplete	2014-05-22 05:46:53	2014-05-22 05:50:26	United Kingdom	High-income economies	United Kingdom		194	[1, 2, 3, 4, 5, 6, 7, 8]	00:03:33	144.32.109.237	Yes	Male	31-40 years old	Academia - research only	Academia		United Kingdom	Between 21-50		8	12		4	4	No, "fast" and "slow" reviews have EQUAL review quality			-
71	53482780	Incomplete	2014-05-22 05:49:24	2014-05-22 05:52:12	Spain	High-income economies	European		176	[1, 2, 3, 4, 5, 6, 7, 8]	00:02:48	90.175.90.241	Yes	Male	31-40 years old	Graduate student/postdoc	Student		Spain	Between 11-20										-
72	53482860	Incomplete	2014-05-22 05:51:13	2014-05-22 05:55:24	Ireland	High-income economies	United Kingdom		97	[1, 2, 3, 4, 5, 6, 7, 8]	00:04:11	137.43.121.149	Yes	Male	31-40 years old	Academia - research and teaching	Academia		Ireland	Between 5-10		8	12		6	6	No opinion			-
74	53483092	Incomplete	2014-05-22 05:57:44	2014-05-22 06:06:12	Brazil	Upper-middle-income	Latin America and the Caribbean		39	[1, 2, 3, 4, 5, 6, 7, 8]	00:08:28	179.217.118.231	Yes	Male	31-40 years old	Academia - research and teaching	Academia		Brazil	Between 21-50		3	20		4	4	No, "fast" and "slow" reviews have EQUAL review quality			-
77	53483228	Incomplete	2014-05-22 06:00:54	2014-05-22 06:05:32	Finland	High-income economies	European		76	[1, 2, 3, 4, 5, 6, 7, 8]	00:04:38	85.76.43.56	Yes	Female	41-50 years old	Academia - research and teaching	Academia		Finland	Between 21-50		2	12		4	4	No, "fast" and "slow" reviews have EQUAL review quality			-
78	53483244	Incomplete	2014-05-22 06:01:22	2014-05-22 06:11:04	Germany	High-income economies	European		84	[1, 2, 3, 4, 5, 6, 7, 8]	00:09:36	141.40.100.70	Yes	Male	41-50 years old	Academia - research and teaching	Academia		Germany	Between 11-20		12	20	12	4	4	No, "fast" and "slow" reviews have EQUAL review quality			-
81	53483410	Incomplete	2014-05-22 06:05:04	2014-05-22 06:07:49	Austria	High-income economies	European		24	[1, 2, 3, 4, 5, 6, 7, 8]	00:02:44	141.244.67.104	Yes	Male	31-40 years old	Academia - research and teaching	Academia		Austria	Between 21-50		4	16		8	8	No, "fast" and "slow" reviews have EQUAL review quality			-
84	53483608	Incomplete	2014-05-22 06:10:06	2014-05-22 06:10:07	Spain	High-income economies	European		0	[1, 2, 3, 4, 5, 6, 7, 8]		150.241.251.14																		-
86	53483714	Incomplete	2014-05-22 06:12:35	2014-05-22 06:15:16	India	Lower-middle-income	South Asia		94	[1, 2, 3, 4, 5, 6, 7, 8]	00:02:41	122.167.243.38	Yes	Female	31-40 years old	Graduate student/postdoc	Student		India	5 or less										-
87	53483802	Complete	2014-05-22 06:14:26	2014-05-22 06:40:41					168	[1, 2, 3, 4, 5, 6, 7, 8]	00:26:14	192.168.115.15	Yes	Female	21-30 years old	Academia - research only	Academia		India	5 or less		4	4	16	4	1	No, "fast" and "slow" reviews have EQUAL review quality		Never attempt	No		Neither	Neither	No opinion	Journal staff		No impact	No impact	No impact	No impact	No impact	Somewhat speeds up review	Somewhat slows review speed	Somewhat slows review speed	Somewhat slows review speed	Greatly slows review speed	Greatly slows review speed		Yes
88	53483970	Incomplete	2014-05-22 06:17:16	2014-05-22 06:17:46	United Kingdom	High-income economies	United Kingdom		193	[1, 2, 3, 4, 5, 6, 7, 8]	00:00:30	128.243.2.13	Yes	Female	21-30 years old	Graduate student/postdoc	Student		United Kingdom	5 or less										-
89	53484132	Incomplete	2014-05-22 06:21:04	2014-05-22 06:26:25	Germany	High-income economies	European		77	[1, 2, 3, 4, 5, 6, 7, 8]	00:05:21	141.40.100.59	Yes	Female	21-30 years old	Academia - research and teaching	Academia		Germany	Between 5-10		4	20	16	8	6	Yes, fast reviews have HIGHER review quality			-
91	53484188	Complete	2014-05-22 06:22:08	2014-05-22 06:36:22	United Kingdom	High-income economies	United Kingdom		255	[1, 2, 3, 4, 5, 6, 7, 8]	00:14:14	86.164.128.64	Yes	Female	31-40 years old	Graduate student/postdoc	Student		Singapore	5 or less		4	12	16	4	4	No, "fast" and "slow" reviews have EQUAL review quality		Never attempt	No		Neither	Neither	No influence	The editor		No impact	No impact	No impact	No impact	No impact	No impact	Greatly slows review speed	Somewhat speeds up review	Somewhat slows review speed	Greatly slows review speed	Greatly slows review speed		Sometimes
92	53484258	Incomplete	2014-05-22 06:24:05	2014-05-22 06:24:05	Italy	High-income economies	European		0	[1, 2, 3, 4, 5, 6, 7, 8]		151.44.184.38																		-
93	53484332	Incomplete	2014-05-22 06:26:32	2014-05-22 06:27:01	United Kingdom	High-income economies	United Kingdom		198	[1, 2, 3, 4, 5, 6, 7, 8]	00:00:29	109.149.133.96	Yes	Male	41-50 years old	NGO or non-profit organization	NGO or non-profit organization		United Kingdom	Between 21-50										-
95	53484524	Incomplete	2014-05-22 06:31:44	2014-05-22 06:36:27	Italy	High-income economies	European		102	[1, 2, 3, 4, 5, 6, 7, 8]	00:04:43	193.206.78.65	Yes	Male	31-40 years old	Graduate student/postdoc	Student		Italy	Between 5-10		2	2	12	2	4	No, "fast" and "slow" reviews have EQUAL review quality			-
98	53484606	Incomplete	2014-05-22 06:33:18	2014-05-22 06:34:03	United Kingdom	High-income economies	United Kingdom		195	[1, 2, 3, 4, 5, 6, 7, 8]	00:00:45	192.171.155.247	Yes	Male	41-50 years old	Academia - research only	Academia		United Kingdom	Between 21-50										-
99	53484780	Incomplete	2014-05-22 06:38:08	2014-05-22 06:38:08	Austria	High-income economies	European		0	[1, 2, 3, 4, 5, 6, 7, 8]		143.50.158.132																		-
100	53484788	Incomplete	2014-05-22 06:38:26	2014-05-22 06:41:00	Brazil	Upper-middle-income	Latin America and the Caribbean		41	[1, 2, 3, 4, 5, 6, 7, 8]	00:02:34	164.41.135.155	Yes	Female	51-64 years old	Academia - research and teaching	Academia		Brazil	Greater than 50		3	5	12	1	5	Yes, fast reviews have HIGHER review quality			-
101	53484828	Incomplete	2014-05-22 06:39:59	2014-05-22 06:40:27	Spain	High-income economies	European		173	[1, 2, 3, 4, 5, 6, 7, 8]	00:00:28	161.116.71.29	Yes	Male	21-30 years old	Graduate student/postdoc	Student		Spain	5 or less										-
103	53484942	Incomplete	2014-05-22 06:43:13	2014-05-22 06:44:12	Spain	High-income economies	European		172	[1, 2, 3, 4, 5, 6, 7, 8]	00:00:59	80.28.141.188	Yes	Female	21-30 years old	Graduate student/postdoc	Student		Spain	5 or less										-
104	53485076	Incomplete	2014-05-22 06:45:48	2014-05-22 06:45:58	France	High-income economies	European		0	[1, 2, 3, 4, 5, 6, 7, 8]	00:00:10	147.99.167.191																		-
106	53485194	Incomplete	2014-05-22 06:48:26	2014-05-22 06:50:11	Spain	High-income economies	European		170	[1, 2, 3, 4, 5, 6, 7, 8]	00:01:45	87.111.35.118	Yes	Female	21-30 years old	Academia - research only	Academia		Spain	Between 11-20										-
112	53485366	Incomplete	2014-05-22 06:53:02	2014-05-22 06:55:31	United Kingdom	High-income economies	United Kingdom		198	[1, 2, 3, 4, 5, 6, 7, 8]	00:02:29	139.222.101.118	Yes	Male	51-64 years old	Academia - research and teaching	Academia		United Kingdom	Greater than 50		4	20	40	6	15	No, "fast" and "slow" reviews have EQUAL review quality			-
116	53485920	Incomplete	2014-05-22 07:06:05	2014-05-22 07:10:33	United Kingdom	High-income economies	United Kingdom		197	[1, 2, 3, 4, 5, 6, 7, 8]	00:04:28	163.1.37.134	Yes	Male	65 years old or older	Academia - research only	Academia		United Kingdom	Between 21-50		1	12				No, "fast" and "slow" reviews have EQUAL review quality			-
117	53485978	Incomplete	2014-05-22 07:07:27	2014-05-22 07:14:05	South Africa	Upper-middle-income	Sub-Saharan Africa		180	[1, 2, 3, 4, 5, 6, 7, 8]	00:06:38	196.21.170.5	Yes	Female	51-64 years old	NGO or non-profit organization	NGO or non-profit organization	Government-core-funded biodiversity research institute	South Africa	Greater than 50		3	12	12	2	4	Yes, fast reviews have LOWER review quality			-
118	53486080	Incomplete	2014-05-22 07:09:28	2014-05-22 07:13:44	United Kingdom	High-income economies	United Kingdom		195	[1, 2, 3, 4, 5, 6, 7, 8]	00:04:05	144.32.89.71	Yes	Male	31-40 years old	Academia - research and teaching	Academia		United Kingdom	Between 21-50		1	8	10	1	6	No, "fast" and "slow" reviews have EQUAL review quality			-
121	53486232	Incomplete	2014-05-22 07:13:18	2014-05-22 07:14:57	United Kingdom	High-income economies	United Kingdom		197	[1, 2, 3, 4, 5, 6, 7, 8]	00:01:39	144.32.118.71	Yes	Male	51-64 years old	Academia - research and teaching	Academia		United Kingdom	Between 21-50		3	12	16	3	6	No, "fast" and "slow" reviews have EQUAL review quality			-
122	53486264	Incomplete	2014-05-22 07:14:10	2014-05-22 07:45:09	China	Upper-middle-income	East Asia and Pacific		50	[1, 2, 3, 4, 5, 6, 7, 8]	00:00:58	222.171.223.24	Yes	Male	31-40 years old	Academia - research and teaching	Academia		China	Between 5-10										-
123	53486276	Incomplete	2014-05-22 07:14:29	2014-05-22 07:15:30	United Kingdom	High-income economies	United Kingdom		195	[1, 2, 3, 4, 5, 6, 7, 8]	00:01:01	144.32.89.71	Yes	Male	31-40 years old	Academia - research and teaching	Academia		United Kingdom	Between 21-50		1	6	10	2	4	No, "fast" and "slow" reviews have EQUAL review quality			-
124	53486400	Incomplete	2014-05-22 07:16:49	2014-05-22 07:22:10	Australia	High-income economies	Australia/NZ		24	[1, 2, 3, 4, 5, 6, 7, 8]	00:05:20	101.172.213.75	Yes	Male	41-50 years old	Academia - research and teaching	Academia		Australia	Between 21-50		6	12	13	11	12	No, "fast" and "slow" reviews have EQUAL review quality			-
126	53486448	Incomplete	2014-05-22 07:17:53	2014-05-22 07:29:16	Ontario	High-income economies	North America		48	[1, 2, 3, 4, 5, 6, 7, 8]	00:11:22	209.226.201.242	Yes	Male	31-40 years old	Academia - research and teaching	Academia		Canada	Greater than 50		3	12	16	3	4	No, "fast" and "slow" reviews have EQUAL review quality			-
127	53486696	Incomplete	2014-05-22 07:22:52	2014-05-22 07:25:31	Illinois	High-income economies	North America		201	[1, 2, 3, 4, 5, 6, 7, 8]	00:02:38	107.0.125.4	Yes	Male	51-64 years old	NGO or non-profit organization	NGO or non-profit organization		United States	Greater than 50		1	8	12	4	4	No opinion			-
128	53486856	Incomplete	2014-05-22 07:26:06	2014-05-22 07:29:50	Brazil	Upper-middle-income	Latin America and the Caribbean		42	[1, 2, 3, 4, 5, 6, 7, 8]	00:03:35	200.17.60.217	Yes	Male	31-40 years old	Academia - research and teaching	Academia		Brazil	Between 21-50		3	8	14	6	4	No, "fast" and "slow" reviews have EQUAL review quality			0
130	53487562	Incomplete	2014-05-22 07:40:46	2014-05-22 07:40:47	Guadeloupe	Lower-middle-income	Latin America and the Caribbean		0	[1, 2, 3, 4, 5, 6, 7, 8]		194.199.93.2																		-
132	53487936	Incomplete	2014-05-22 07:49:03	2014-05-22 07:53:21	Estonia	High-income economies	European		144	[1, 2, 3, 4, 5, 6, 7, 8]	00:04:18	193.40.25.254	Yes	Male	65 years old or older	Academia - research only	Academia		Netherlands	Greater than 50		2	16	24	4	8	No, "fast" and "slow" reviews have EQUAL review quality			-
133	53488408	Incomplete	2014-05-22 07:58:36	2014-05-22 08:03:16	Australia	High-income economies	Australia/NZ		20	[1, 2, 3, 4, 5, 6, 7, 8]	00:04:40	122.150.40.79	Yes	Female	31-40 years old	Academia - research only	Academia		Australia	Between 11-20		12	16	20	8	12	Yes, fast reviews have HIGHER review quality			-
134	53488556	Incomplete	2014-05-22 08:01:20	2014-05-22 08:01:20	Chile	High-income economies	Latin America and the Caribbean		0	[1, 2, 3, 4, 5, 6, 7, 8]		200.54.227.58																		-
143	53489214	Complete	2014-05-22 08:15:04	2014-05-22 08:26:27	Canada	High-income economies	North America		148	[1, 2, 3, 4, 5, 6, 7, 8]	00:11:23	24.226.83.229	Yes	Female	31-40 years old	Academia - research only	Academia		Canada	Between 11-20		3	5	8	3	4	No, "fast" and "slow" reviews have EQUAL review quality		Never attempt	No		Neither	Neither	Jeopardize	The referees/reviewers		Somewhat speeds up review	Somewhat speeds up review	Somewhat speeds up review	Somewhat speeds up review	Somewhat slows review speed	Somewhat speeds up review	Somewhat speeds up review	No impact	Somewhat slows review speed	Somewhat slows review speed	Somewhat slows review speed		Sometimes
152	53491622	Incomplete	2014-05-22 08:48:45	2014-05-22 08:52:25	Iowa	High-income economies	North America		197	[1, 2, 3, 4, 5, 6, 7, 8]	00:03:40	129.186.252.179	Yes	Male	41-50 years old	Academia - research and teaching	Academia		United States	Between 21-50		4	16	17	4	8	No opinion			-
154	53492150	Complete	2014-05-22 08:54:54	2014-05-22 09:44:06	Washington	High-income economies	North America		288	[1, 2, 3, 4, 5, 6, 7, 8]	00:47:27	24.19.205.217	Yes	Male	31-40 years old	Academia - research only	Academia		United States	Between 5-10		1	8	12	1	4	No opinion		Never attempt	No		Neither	Neither	No opinion	The referees/reviewers		Somewhat speeds up review	Somewhat speeds up review	Somewhat slows review speed	Somewhat speeds up review	Somewhat slows review speed	No impact	No impact	Somewhat slows review speed	Somewhat slows review speed	No impact	Greatly slows review speed	I'm on a journal editorial board and it's consistently the reviewers that slow the process down - at least for the papers I've worked on.	Never
156	53492202	Incomplete	2014-05-22 08:55:34	2014-05-22 08:56:26	Maryland	High-income economies	North America		200	[1, 2, 3, 4, 5, 6, 7, 8]	00:00:52	199.133.25.26	Yes	Male	51-64 years old	Governmental or state agency	Governmental or state agency		United States	Greater than 50										-
159	53492490	Incomplete	2014-05-22 08:58:54	2014-05-22 09:00:27	Chile	High-income economies	Latin America and the Caribbean		0	[1, 2, 3, 4, 5, 6, 7, 8]	00:01:33	152.74.211.62																		-
163	53492708	Incomplete	2014-05-22 09:01:41	2014-05-22 09:08:42	Mexico	Upper-middle-income	Latin America and the Caribbean		134	[1, 2, 3, 4, 5, 6, 7, 8]	00:07:01	201.141.129.63	Yes	Male	51-64 years old	Academia - research and teaching	Academia		Mexico	Greater than 50		4	6	8	2	4	No, "fast" and "slow" reviews have EQUAL review quality			-
167	53493552	Incomplete	2014-05-22 09:11:20	2014-05-22 09:17:13	Norway	High-income economies	European		148	[1, 2, 3, 4, 5, 6, 7, 8]	00:05:53	128.39.186.35	Yes	Male	41-50 years old	Academia - research and teaching	Academia		Norway	Greater than 50		2	15	20	6	4	No, "fast" and "slow" reviews have EQUAL review quality			-
170	53494798	Incomplete	2014-05-22 09:25:45	2014-05-22 09:29:19	Washington	High-income economies	North America		198	[1, 2, 3, 4, 5, 6, 7, 8]	00:03:34	198.238.162.183	Yes	Male	41-50 years old	Governmental or state agency	Governmental or state agency		United States	Between 21-50		5	20	40	8	8	No, "fast" and "slow" reviews have EQUAL review quality			-
172	53495888	Incomplete	2014-05-22 09:37:31	2014-05-22 09:42:25	Montana	High-income economies	North America		197	[1, 2, 3, 4, 5, 6, 7, 8]	00:04:54	161.7.113.72	Yes	Male	51-64 years old	Governmental or state agency	Governmental or state agency		United States	Between 5-10		8	8	10	4	10	No, "fast" and "slow" reviews have EQUAL review quality			-
174	53496602	Incomplete	2014-05-22 09:44:23	2014-05-22 09:48:44	Mississippi	High-income economies	North America		199	[1, 2, 3, 4, 5, 6, 7, 8]	00:04:21	130.18.171.204	Yes	Male	51-64 years old	Academia - research and teaching	Academia		United States	Greater than 50		3	10	12	4	4	Yes, fast reviews have HIGHER review quality			-
177	53497472	Incomplete	2014-05-22 09:53:09	2014-05-22 09:56:23	Utah	High-income economies	North America		199	[1, 2, 3, 4, 5, 6, 7, 8]	00:03:14	128.187.97.25	Yes	Male	31-40 years old	Graduate student/postdoc	Student		United States	Between 21-50		2	6	8	2	8	No, "fast" and "slow" reviews have EQUAL review quality			-
180
192	53513860	Incomplete	2014-05-22 10:50:14	2014-05-22 10:51:15	British Columbia	High-income economies	North America		48	[1, 2, 3, 4, 5, 6, 7, 8]	00:01:01	206.87.136.237	Yes	Male	31-40 years old	Graduate student/postdoc	Student		Canada	Between 5-10										-
195	53514844	Incomplete	2014-05-22 10:59:02	2014-05-22 11:01:49	Louisiana	High-income economies	North America		196	[1, 2, 3, 4, 5, 6, 7, 8]	00:02:47	147.174.85.40	Yes	Female	51-64 years old	Academia - research and teaching	Academia		United States	Between 11-20										-
198	53516648	Complete	2014-05-22 11:15:30	2014-05-22 11:20:35	California	High-income economies	North America		294	[1, 2, 3, 4, 5, 6, 7, 8]	00:05:05	128.32.224.11	Yes	Male	31-40 years old	Academia - research and teaching	Academia		United States	Between 21-50	20	3	10	16	4	4	No, "fast" and "slow" reviews have EQUAL review quality		Never attempt	No		No opinion	No opinion	No influence	The referees/reviewers		No impact	No impact	No impact	No impact	Greatly speeds up review	Somewhat slows review speed	Somewhat speeds up review	Somewhat speeds up review	Greatly slows review speed	Greatly slows review speed	Greatly slows review speed		Sometimes
199	53516886	Incomplete	2014-05-22 11:17:48	2014-05-22 11:18:18	Portugal	High-income economies	European		153	[1, 2, 3, 4, 5, 6, 7, 8]	00:00:30	193.137.219.48	Yes	Female	31-40 years old	Academia - research only	Academia		Portugal	Between 21-50										-
202	53517606	Incomplete	2014-05-22 11:24:35	2014-05-22 11:25:18	Brazil	Upper-middle-income	Latin America and the Caribbean		39	[1, 2, 3, 4, 5, 6, 7, 8]	00:00:41	146.164.124.230	Yes	Male	21-30 years old	Graduate student/postdoc	Student		Brazil	Between 5-10										-
209	53521918	Incomplete	2014-05-22 11:55:34	2014-05-22 11:55:35	China	Upper-middle-income	East Asia and Pacific		0	[1, 2, 3, 4, 5, 6, 7, 8]		116.53.144.62																		-
210	53521950	Incomplete	2014-05-22 11:55:48	2014-05-22 11:57:54	China	Upper-middle-income	East Asia and Pacific		52	[1, 2, 3, 4, 5, 6, 7, 8]	00:02:06	116.53.144.62	Yes	Male	31-40 years old	Academia - research and teaching	Academia		China	Between 21-50										-
211	53522224	Incomplete	2014-05-22 11:58:35	2014-05-22 11:58:35	China	Upper-middle-income	East Asia and Pacific		0	[1, 2, 3, 4, 5, 6, 7, 8]		116.53.144.62																		-
217	53522700	Incomplete	2014-05-22 12:02:33	2014-05-22 12:05:25	Algeria	Upper-middle-income	Middle East and North Africa		12	[1, 2, 3, 4, 5, 6, 7, 8]	00:01:10	41.96.75.234		Female	31-40 years old	Academia - research and teaching	Academia		Algeria	Between 5-10										-
220	53524628	Incomplete	2014-05-22 12:20:25	2014-05-22 12:20:25	France	High-income economies	European		0	[1, 2, 3, 4, 5, 6, 7, 8]		83.202.2.113																		-
221	53524712	Incomplete	2014-05-22 12:21:20	2014-05-22 12:21:20	Russian Federation	High-income economies	European		0	[1, 2, 3, 4, 5, 6, 7, 8]		46.39.46.6																		-
222	53525022	Complete	2014-05-22 12:24:39	2014-05-22 14:05:38	Brazil	Upper-middle-income	Latin America and the Caribbean		137	[1, 2, 3, 4, 5, 6, 7, 8]	01:40:58	200.101.35.34	Yes	Female	21-30 years old	Academia - research only	Academia		Brazil	Between 5-10	9	6	8	30	2	4	Yes, fast reviews have HIGHER review quality		No	No		No opinion	No opinion	No influence	The editor		Greatly speeds up review	Somewhat speeds up review	Greatly slows review speed	Greatly speeds up review	Greatly slows review speed	Greatly speeds up review	No impact	Greatly speeds up review	Somewhat speeds up review	Greatly slows review speed	Somewhat slows review speed		Yes
223	53526820	Complete	2014-05-22 12:35:24	2014-05-22 12:54:26					252	[1, 2, 3, 4, 5, 6, 7, 8]	00:19:02	10.3.0.214	Yes	Female	41-50 years old	Academia - research and teaching	Academia		Serbia and Montenegro	Between 21-50	60	3	4	8	2	4	No, "fast" and "slow" reviews have EQUAL review quality		No	Withdrew	8	Neither	No opinion	No opinion	The editor		No impact	No impact	No impact	No impact	No impact	Somewhat speeds up review	No impact	Somewhat speeds up review	Somewhat slows review speed	Greatly slows review speed	Greatly slows review speed		Sometimes
230	53532520	Incomplete	2014-05-22 13:03:12	2014-05-22 13:20:57	Oregon	High-income economies	North America		256	[1, 2, 3, 4, 5, 6, 7, 8]	00:17:44	131.252.127.91	Yes	Female	31-40 years old	Academia - teaching only	Academia		United States	Between 11-20	56	16	20	30	6	8	No, "fast" and "slow" reviews have EQUAL review quality		No	No		Neither	Neither	No opinion	The referees/reviewers		No impact	No impact	No impact	No impact	Somewhat slows review speed					Greatly slows review speed	Greatly slows review speed		Never
231	53532820	Incomplete	2014-05-22 13:06:05	2014-05-22 13:11:02	Colombia	Upper-middle-income	Latin America and the Caribbean		56	[1, 2, 3, 4, 5, 6, 7, 8]	00:04:57	200.21.217.220	Yes	Male	41-50 years old	Academia - research and teaching	Academia		Colombia	Greater than 50	72	48	48	16	16	16	Yes, fast reviews have HIGHER review quality			-
236	53547502	Complete	2014-05-22 14:07:47	2014-05-22 14:21:04	Slovakia	High-income economies	European		243	[1, 2, 3, 4, 5, 6, 7, 8]	00:13:16	193.87.99.186	Yes	Male	31-40 years old	Graduate student/postdoc	Student		Portugal	Between 21-50	18	8	12	10	2	4	No, "fast" and "slow" reviews have EQUAL review quality		Never attempt	No		Neither	Neither	No opinion	The referees/reviewers		No impact	No impact	No impact	Somewhat speeds up review	Somewhat slows review speed	No impact	Somewhat slows review speed	Greatly speeds up review	Greatly slows review speed	Greatly slows review speed	Greatly slows review speed		Sometimes
240	53549572	Complete	2014-05-22 14:27:57	2014-05-22 14:36:33	Connecticut	High-income economies	North America		287	[1, 2, 3, 4, 5, 6, 7, 8]	00:08:36	130.132.173.94	Yes	Female	21-30 years old	Graduate student/postdoc	Student		United States	5 or less	20	5	4	12	4	8	No, "fast" and "slow" reviews have EQUAL review quality		Never attempt	No		Neither	Neither	Improve/Benefit	The editor		No impact	No impact	No impact	Somewhat speeds up review	Somewhat speeds up review	Somewhat speeds up review	Somewhat speeds up review	Somewhat speeds up review	Somewhat speeds up review	Somewhat slows review speed	Greatly slows review speed		Sometimes
245	53558752	Incomplete	2014-05-22 15:54:32	2014-05-22 15:54:32	Ireland	High-income economies	United Kingdom		0	[1, 2, 3, 4, 5, 6, 7, 8]		80.111.104.199																		-
248	53560988	Complete	2014-05-22 16:16:14	2014-05-22 16:24:51	Quebec	High-income economies	North America		135	[1, 2, 3, 4, 5, 6, 7, 8]	00:08:36	132.210.26.16	Yes	Male	31-40 years old	Academia - research only	Academia		Canada	5 or less	12	8	12	18	3	6	No opinion		Never attempt	No		Neither	Rejected	No opinion	The referees/reviewers		Somewhat slows review speed	No impact	No impact	No impact	Greatly slows review speed	Somewhat slows review speed	No impact	Somewhat slows review speed	Greatly slows review speed	Somewhat slows review speed	Greatly slows review speed		Never
256	53675782	Incomplete	2014-05-22 17:49:39	2014-05-22 17:49:39	Quebec	High-income economies	North America		0	[1, 2, 3, 4, 5, 6, 7, 8]		132.216.2.245																		-
261	53679264	Incomplete	2014-05-22 18:41:45	2014-05-22 18:47:46	Australia	High-income economies	Australia/NZ		197	[1, 2, 3, 4, 5, 6, 7, 8]	00:05:59	203.101.243.3	Yes	Female	31-40 years old	Graduate student/postdoc	Student		United Kingdom	5 or less	24	12	12	5	2	3	No, "fast" and "slow" reviews have EQUAL review quality			-
263	53681072	Incomplete	2014-05-22 19:13:26	2014-05-22 19:14:02	Australia	High-income economies	Australia/NZ		22	[1, 2, 3, 4, 5, 6, 7, 8]	00:00:35	136.153.18.101	Yes	Male	41-50 years old	Governmental or state agency	Governmental or state agency		Australia	5 or less										-
264	53681668	Incomplete	2014-05-22 19:26:49	2014-05-22 19:26:49	Australia	High-income economies	Australia/NZ		0	[1, 2, 3, 4, 5, 6, 7, 8]		129.180.69.151																		-
273	53689394	Complete	2014-05-22 22:09:06	2014-05-22 23:01:51	Australia	High-income economies	Australia/NZ		95	[1, 2, 3, 4, 5, 6, 7, 8]	00:52:44	203.8.131.32	Yes	Male	41-50 years old	Governmental or state agency	Governmental or state agency		Australia	Between 11-20	28	2	16	8	4	3	No, "fast" and "slow" reviews have EQUAL review quality		Yes	Threatened		Rejected	Neither	Jeopardize	The editor		No impact	Somewhat slows review speed	Greatly slows review speed	Somewhat speeds up review	Somewhat slows review speed	Greatly slows review speed	Somewhat slows review speed	Somewhat speeds up review	Greatly slows review speed	Greatly slows review speed	Greatly slows review speed	Reviewer personal bias towards a school of thought or implications of a study result to broader public. Fear that results could be misinterpreted by the green movement	Yes
276	53692602	Incomplete	2014-05-22 23:24:57	2014-05-22 23:24:58	British Columbia	High-income economies	North America		0	[1, 2, 3, 4, 5, 6, 7, 8]		75.156.69.201																		-
278	53692722	Incomplete	2014-05-22 23:29:36	2014-05-22 23:29:36	Australia	High-income economies	Australia/NZ		0	[1, 2, 3, 4, 5, 6, 7, 8]		1.122.82.199																		-
284	53697382	Complete	2014-05-23 02:13:19	2014-05-23 03:05:19	Italy	High-income economies	European		204	[1, 2, 3, 4, 5, 6, 7, 8]	00:52:00	193.206.79.129	Yes	Female	41-50 years old	Academia - research and teaching	Academia		Italy	Between 5-10	16	4	4	12	4	4	No, "fast" and "slow" reviews have EQUAL review quality		Never attempt	No		Neither	Neither	No influence	Journal staff		Somewhat slows review speed	Somewhat slows review speed	Somewhat slows review speed	No impact	Somewhat slows review speed	No impact	No impact	Somewhat speeds up review	Somewhat slows review speed	Somewhat slows review speed	Somewhat slows review speed		Sometimes
286	53698240	Incomplete	2014-05-23 02:44:13	2014-05-23 02:52:35	Norway	High-income economies	European		202	[1, 2, 3, 4, 5, 6, 7, 8]	00:08:22	129.240.33.50	Yes	Male	51-64 years old	Academia - research and teaching	Academia		Norway	Greater than 50	20	3	10	12	4	4	Yes, fast reviews have HIGHER review quality		Never attempt	No		Neither	Neither	No opinion	The referees/reviewers						Greatly slows review speed	Greatly speeds up review			Somewhat slows review speed		Somewhat slows review speed		Yes
288	53698714	Incomplete	2014-05-23 03:01:06	2014-05-23 03:02:15	Italy	High-income economies	European		104	[1, 2, 3, 4, 5, 6, 7, 8]	00:01:09	192.150.195.23	Yes	Male	51-64 years old	Academia - research and teaching	Academia		Italy	Greater than 50										-
291	53699002	Incomplete	2014-05-23 03:09:10	2014-05-23 03:27:27	Switzerland	High-income economies	European		196	[1, 2, 3, 4, 5, 6, 7, 8]	00:18:16	85.5.133.116	Yes	Male	31-40 years old	Academia - research and teaching	Academia		Switzerland	Between 21-50	30	4	4	8	4	4	No, "fast" and "slow" reviews have EQUAL review quality		Never attempt	No		Neither	Neither
293	53699348	Incomplete	2014-05-23 03:18:51	2014-05-23 03:20:13	United Kingdom	High-income economies	United Kingdom		202	[1, 2, 3, 4, 5, 6, 7, 8]	00:01:22	81.153.205.187	Yes	Male	51-64 years old	Retired		Retired	United Kingdom	Between 21-50										-
294	53699546	Incomplete	2014-05-23 03:24:14	2014-05-23 03:24:14	United Kingdom	High-income economies	United Kingdom		0	[1, 2, 3, 4, 5, 6, 7, 8]		83.244.212.100																		-
295	53702036	Incomplete	2014-05-23 04:41:13	2014-05-23 04:42:14	Czech Republic	High-income economies	European		60	[1, 2, 3, 4, 5, 6, 7, 8]	00:01:00	147.231.248.1	Yes	Male	31-40 years old	Academia - research only	Academia		Czech Republic	Between 11-20										-
296	53703102	Complete	2014-05-23 05:07:33	2014-05-23 05:19:19	Estonia	High-income economies	European		160	[1, 2, 3, 4, 5, 6, 7, 8]	00:11:44	193.40.25.254	Yes	Male	31-40 years old	Academia - research and teaching	Academia		Estonia	Between 5-10	20	3	10	15	6	8	No, "fast" and "slow" reviews have EQUAL review quality		Never attempt	No		Neither	Neither	Jeopardize	The editor		No impact	No impact	No impact	No impact	Somewhat slows review speed	Somewhat slows review speed	No impact	Somewhat speeds up review	Somewhat slows review speed	Greatly slows review speed	Somewhat slows review speed		Sometimes
297	53703174	Incomplete	2014-05-23 05:09:11	2014-05-23 05:09:40	United Kingdom	High-income economies	United Kingdom		196	[1, 2, 3, 4, 5, 6, 7, 8]	00:00:29	194.80.66.243	Yes	Female	31-40 years old	Graduate student/postdoc	Student		United Kingdom	Between 11-20										-
300	53703784	Incomplete	2014-05-23 05:25:22	2014-05-23 05:25:22					0	[1, 2, 3, 4, 5, 6, 7, 8]		192.168.84.239																		-
302	53703980	Incomplete	2014-05-23 05:30:02	2014-05-23 05:30:02	India	Lower-middle-income	South Asia		0	[1, 2, 3, 4, 5, 6, 7, 8]		210.212.13.138																		-
305	53707214	Incomplete	2014-05-23 06:57:59	2014-05-23 06:59:19	Netherlands	High-income economies	European		140	[1, 2, 3, 4, 5, 6, 7, 8]	00:01:19	132.229.34.110	Yes	Female	31-40 years old	Graduate student/postdoc	Student		Netherlands	5 or less										-
306	53708216	Incomplete	2014-05-23 07:20:30	2014-05-23 07:20:30	Ireland	High-income economies	United Kingdom		0	[1, 2, 3, 4, 5, 6, 7, 8]		137.43.114.109																		-
308	53711506	Complete	2014-05-23 08:10:33	2014-05-23 08:17:32	Florida	High-income economies	North America		293	[1, 2, 3, 4, 5, 6, 7, 8]	00:06:57	192.111.123.247	Yes	Male	31-40 years old	Governmental or state agency	Governmental or state agency		United States	Between 21-50	26	10	26	16	2	4	No, "fast" and "slow" reviews have EQUAL review quality		Never attempt	No		Rejected	Accepted	No influence	The referees/reviewers		Greatly speeds up review	No impact	No impact	No impact	Somewhat slows review speed	No impact	Greatly speeds up review	Greatly speeds up review	Somewhat slows review speed	Greatly slows review speed	Greatly slows review speed		Yes
310	53712960	Incomplete	2014-05-23 08:33:22	2014-05-23 09:02:28	New Caledonia	High-income economies	European		94	[1, 2, 3, 4, 5, 6, 7, 8]	00:29:06	220.156.167.156	Yes	Male	21-30 years old	Graduate student/postdoc	Student		France	Between 5-10	12	6	8	10	4	6	No, "fast" and "slow" reviews have EQUAL review quality		Never attempt	No		Neither	Neither
314	53721564	Incomplete	2014-05-23 10:34:17	2014-05-23 10:34:17	Italy	High-income economies	European		0	[1, 2, 3, 4, 5, 6, 7, 8]		188.217.96.234																		-
317	53726648	Incomplete	2014-05-23 11:34:58	2014-05-23 11:34:58	Morocco	Lower-middle-income	Middle East and North Africa		0	[1, 2, 3, 4, 5, 6, 7, 8]		41.143.221.21																		-
318	53731132	Complete	2014-05-23 12:25:58	2014-05-23 12:43:15	United Kingdom	High-income economies	United Kingdom		296	[1, 2, 3, 4, 5, 6, 7, 8]	00:17:16	195.93.21.69	Yes	Male	65 years old or older	Academia - research only	Academia		Zambia	Greater than 50	21	2	7	10	2	4	No, "fast" and "slow" reviews have EQUAL review quality		Never attempt	Withdrew	16	Rejected	Neither	Jeopardize	The editor		Somewhat speeds up review	Somewhat speeds up review	No impact	No impact	Greatly slows review speed	Somewhat speeds up review	Somewhat speeds up review	Greatly speeds up review	Somewhat speeds up review	Greatly slows review speed	Greatly slows review speed	complexity of submission [technical complexity of analysis] slows review process	Yes
330	53789296	Incomplete	2014-05-24 12:03:28	2014-05-24 12:03:28	Brazil	Upper-middle-income	Latin America and the Caribbean		0	[1, 2, 3, 4, 5, 6, 7, 8]		186.208.197.26																		-
334	53826426	Incomplete	2014-05-25 11:42:54	2014-05-25 11:43:03	Italy	High-income economies	European		0	[1, 2, 3, 4, 5, 6, 7, 8]	00:00:09	79.13.122.168																		-
335	53830650	Incomplete	2014-05-25 13:53:12	2014-05-25 13:59:10	Brazil	Upper-middle-income	Latin America and the Caribbean		42	[1, 2, 3, 4, 5, 6, 7, 8]	00:05:58	177.18.198.35	Yes	Female	65 years old or older	Academia - research and teaching	Academia		Brazil	Greater than 50	48						No, "fast" and "slow" reviews have EQUAL review quality			-
336	53831968	Incomplete	2014-05-25 14:31:39	2014-05-25 14:35:39	Italy	High-income economies	European		104	[1, 2, 3, 4, 5, 6, 7, 8]	00:04:00	151.21.5.27		Female	31-40 years old	Academia - research only	Academia	EU institution - research only	Italy	Between 21-50										-
340	53841564	Incomplete	2014-05-25 20:17:30	2014-05-25 20:17:30	France	High-income economies	European		0	[1, 2, 3, 4, 5, 6, 7, 8]		82.125.235.49																		-
342	53849204	Complete	2014-05-26 01:44:17	2014-05-26 01:53:18	Australia	High-income economies	Australia/NZ		119	[1, 2, 3, 4, 5, 6, 7, 8]	00:09:00	137.219.146.246	Yes	Male	65 years old or older	Academia - research and teaching	Academia		Australia	Greater than 50	25	2	6	10	4	3	No, "fast" and "slow" reviews have EQUAL review quality		Never attempt	No		Rejected	Accepted	Improve/Benefit	Journal staff			Somewhat slows review speed	Somewhat slows review speed	Somewhat speeds up review	Somewhat slows review speed	Somewhat slows review speed	Somewhat speeds up review	Somewhat speeds up review	Somewhat slows review speed	Somewhat slows review speed	Somewhat speeds up review		Yes
343	53853026	Incomplete	2014-05-26 03:51:46	2014-05-26 04:09:49	Botswana	Upper-middle-income	Sub-Saharan Africa		35	[1, 2, 3, 4, 5, 6, 7, 8]	00:18:03	41.223.141.85	Yes	Female	41-50 years old	Academia - research only	Academia		Botswana	Between 5-10										-
345	53866932	Incomplete	2014-05-26 09:44:29	2014-05-26 10:01:07	United Kingdom	High-income economies	United Kingdom		194	[1, 2, 3, 4, 5, 6, 7, 8]	00:00:32	31.51.0.232	Yes	Female	31-40 years old	Graduate student/postdoc	Student		United Kingdom	5 or less										-
348	53884966	Incomplete	2014-05-26 12:58:49	2014-05-26 13:00:37	Germany	High-income economies	European		80	[1, 2, 3, 4, 5, 6, 7, 8]	00:01:48	84.56.247.241	Yes	Female	31-40 years old	Graduate student/postdoc	Student		Germany	5 or less										-
351	53888522	Complete	2014-05-26 13:47:16	2014-05-26 13:57:11	United Kingdom	High-income economies	United Kingdom		233	[1, 2, 3, 4, 5, 6, 7, 8]	00:09:54	5.81.51.148	Yes	Male	31-40 years old	Academia - research and teaching	Academia		Netherlands	5 or less	13	8	12	16	8	8	No, "fast" and "slow" reviews have EQUAL review quality		Never attempt	No		Neither	Neither	Improve/Benefit	The referees/reviewers		No impact	No impact	No impact	No impact	Somewhat slows review speed	Somewhat slows review speed	No impact	No impact	Greatly slows review speed	Somewhat slows review speed	Somewhat slows review speed		Sometimes
352	53897816	Incomplete	2014-05-26 15:46:38	2014-05-26 15:47:32	United Kingdom	High-income economies	United Kingdom		197	[1, 2, 3, 4, 5, 6, 7, 8]	00:00:54	86.154.34.204	Yes	Male	41-50 years old	Graduate student/postdoc	Student		United Kingdom	Between 5-10										-
357	53924356	Complete	2014-05-26 23:25:51	2014-05-26 23:41:23					106	[1, 2, 3, 4, 5, 6, 7, 8]	00:14:56	172.18.20.203	Yes	Female	21-30 years old	Private	Private	Consultancy. Post-PhD	Australia	5 or less	24	6	12	12	4	8	Yes, fast reviews have LOWER review quality		Never attempt	No		Neither	Neither	No influence	The referees/reviewers		No impact	No impact	No impact	No impact	No impact	No impact	Somewhat slows review speed	Somewhat speeds up review	No impact	Somewhat slows review speed	Greatly slows review speed	A form of encouragement for reviewers for faster return of review.	Yes
359	53954464	Incomplete	2014-05-27 05:19:32	2014-05-27 05:20:04	United Kingdom	High-income economies	United Kingdom		196	[1, 2, 3, 4, 5, 6, 7, 8]	00:00:31	131.111.185.88	Yes	Male	31-40 years old	NGO or non-profit organization	NGO or non-profit organization		United Kingdom	Between 11-20										-
362	53963088	Incomplete	2014-05-27 08:29:07	2014-05-27 08:29:32	Germany	High-income economies	European		0	[1, 2, 3, 4, 5, 6, 7, 8]	00:00:25	141.53.254.95																		-
366	54067042	Incomplete	2014-05-27 20:19:57	2014-05-27 20:19:57	Ontario	High-income economies	North America		0	[1, 2, 3, 4, 5, 6, 7, 8]		206.47.116.124																		-
372	54229802	Incomplete	2014-05-29 10:18:30	2014-05-29 10:18:30	United Kingdom	High-income economies	United Kingdom		0	[1, 2, 3, 4, 5, 6, 7, 8]		148.253.4.147																		-
374	54235512	Incomplete	2014-05-29 11:26:51	2014-05-29 11:43:42	Guadeloupe	Lower-middle-income	Latin America and the Caribbean		80	[1, 2, 3, 4, 5, 6, 7, 8]	00:16:50	194.199.93.2	Yes	Male	51-64 years old	Academia - research and teaching	Academia		France	Greater than 50	20			12	4	4	Yes, fast reviews have HIGHER review quality			-
376	54245016	Incomplete	2014-05-29 13:20:42	2014-05-29 13:20:42	Estonia	High-income economies	European		0	[1, 2, 3, 4, 5, 6, 7, 8]		90.191.162.251																		-
379	54267374	Complete	2014-05-29 14:52:13	2014-05-29 15:16:14					137	[1, 2, 3, 4, 5, 6, 7, 8]	00:24:01	192.168.0.115	Yes	Male	51-64 years old	Academia - research and teaching	Academia		Brazil	Between 21-50	60	2	15	30	1	8	No, "fast" and "slow" reviews have EQUAL review quality		Never attempt	Threatened	30	Neither	Neither	No influence	The editor		Greatly speeds up review	No impact	No impact	Somewhat speeds up review	Greatly slows review speed	Greatly speeds up review	Somewhat slows review speed	No impact	Somewhat slows review speed	Greatly slows review speed	Greatly slows review speed		Yes
380	54275274	Incomplete	2014-05-29 16:34:48	2014-05-29 16:35:40	New Zealand	High-income economies	Australia/NZ		145	[1, 2, 3, 4, 5, 6, 7, 8]	00:00:52	202.36.85.130	Yes	Male	51-64 years old	Governmental or state agency	Governmental or state agency		New Zealand	Between 21-50										-
381	54296918	Incomplete	2014-05-29 21:22:56	2014-05-29 21:37:14	China	Upper-middle-income	East Asia and Pacific		49	[1, 2, 3, 4, 5, 6, 7, 8]	00:14:17	61.156.212.76	Yes	Male	31-40 years old	Academia - research and teaching	Academia		China	5 or less	6	4	8				Yes, fast reviews have HIGHER review quality			-
384	54303646	Incomplete	2014-05-30 00:33:03	2014-05-30 00:36:29	India	Lower-middle-income	South Asia		96	[1, 2, 3, 4, 5, 6, 7, 8]	00:03:26	14.139.63.226	Yes	Male	21-30 years old	Graduate student/postdoc	Student		India	Between 11-20	28						Yes, fast reviews have HIGHER review quality			-
385	54304038	Incomplete	2014-05-30 00:46:46	2014-05-30 01:02:51	India	Lower-middle-income	South Asia		14	[1, 2, 3, 4, 5, 6, 7, 8]	00:16:04	14.139.215.98	Yes	Male	51-64 years old	Governmental or state agency	Governmental or state agency			Between 5-10	52						Yes, fast reviews have LOWER review quality			-
386	54304924	Incomplete	2014-05-30 01:20:49	2014-05-30 01:21:59	Mexico	Upper-middle-income	Latin America and the Caribbean		134	[1, 2, 3, 4, 5, 6, 7, 8]	00:01:10	189.222.224.153	Yes	Male	51-64 years old	Governmental or state agency	Governmental or state agency		Mexico	Between 21-50										-
399	54345166	Complete	2014-05-30 13:58:40	2014-05-30 14:34:30	Brazil	Upper-middle-income	Latin America and the Caribbean		134	[1, 2, 3, 4, 5, 6, 7, 8]	00:35:07	186.233.157.55	Yes	Male	Less than 21 years old	Academia - research and teaching	Academia		Brazil	Greater than 50	90	15		52	10	15	No, "fast" and "slow" reviews have EQUAL review quality		Never attempt	No		Neither	Accepted	No influence	The referees/reviewers		Somewhat speeds up review	Somewhat speeds up review	Somewhat speeds up review	Greatly speeds up review	No impact	Greatly speeds up review	Somewhat speeds up review	Somewhat speeds up review	Greatly slows review speed	Greatly slows review speed	Greatly slows review speed		Yes
402	54350698	Incomplete	2014-05-30 15:08:14	2014-05-30 15:08:14	Netherlands	High-income economies	European		0	[1, 2, 3, 4, 5, 6, 7, 8]		188.200.187.26																		-
403	54350828	Incomplete	2014-05-30 15:10:08	2014-05-30 15:11:30	Spain	High-income economies	European		0	[1, 2, 3, 4, 5, 6, 7, 8]	00:01:10	81.32.87.34																		-
406	54360142	Complete	2014-05-30 17:15:29	2014-05-30 17:46:45	Brazil	Upper-middle-income	Latin America and the Caribbean		121	[1, 2, 3, 4, 5, 6, 7, 8]	00:31:16	177.129.52.47	Yes	Female	31-40 years old	Graduate student/postdoc	Student		Brazil	5 or less	56	15			8	10	No, "fast" and "slow" reviews have EQUAL review quality		Never attempt	No		Accepted	Rejected	No opinion	The editor		No impact	No impact	No impact	Somewhat slows review speed	No impact	Somewhat speeds up review		Greatly speeds up review	Somewhat slows review speed	Greatly slows review speed	Greatly slows review speed		Yes
408	54364472	Incomplete	2014-05-30 18:23:01	2014-05-30 18:23:57	Namibia	Upper-middle-income	Sub-Saharan Africa		16	[1, 2, 3, 4, 5, 6, 7, 8]	00:00:56	197.243.151.9	Yes	Male	Prefer not to say	Academia - research and teaching	Academia			Between 11-20										-
410	54374698	Incomplete	2014-05-30 23:49:56	2014-05-30 23:58:27	India	Lower-middle-income	South Asia		97	[1, 2, 3, 4, 5, 6, 7, 8]	00:08:30	115.241.172.94	Yes	Male	51-64 years old	Governmental or state agency	Governmental or state agency		India	Between 11-20	4	10	8	25			No, "fast" and "slow" reviews have EQUAL review quality			-
418	54420696	Incomplete	2014-06-01 04:47:46	2014-06-01 04:48:30	France	High-income economies	European		75	[1, 2, 3, 4, 5, 6, 7, 8]	00:00:44	79.82.24.56	Yes	Male	31-40 years old	Academia - research and teaching	Academia		France	Between 5-10										-
421	54449358	Incomplete	2014-06-01 20:08:14	2014-06-01 20:08:17	Australia	High-income economies	Australia/NZ		0	[1, 2, 3, 4, 5, 6, 7, 8]	00:00:02	115.70.53.2																		-
423	54450214	Incomplete	2014-06-01 20:35:55	2014-06-01 20:35:55					0	[1, 2, 3, 4, 5, 6, 7, 8]		192.168.84.239																		-
424	54457254	Complete	2014-06-02 01:09:35	2014-06-02 06:28:01	France	High-income economies	European		177	[1, 2, 3, 4, 5, 6, 7, 8]	05:18:26	193.51.249.165	Yes	Male	21-30 years old	Graduate student/postdoc	Student		France	Between 5-10	12	6	8	10	4	6	No, "fast" and "slow" reviews have EQUAL review quality		Never attempt	No		Neither	Neither	No influence	Journal staff		No impact	No impact	No impact	No impact	Somewhat slows review speed	Somewhat speeds up review	Somewhat speeds up review	Somewhat speeds up review	No impact	Somewhat slows review speed	Somewhat slows review speed		Yes
425	54459154	Incomplete	2014-06-02 02:28:24	2014-06-02 02:33:01	Australia	High-income economies	Australia/NZ		44	[1, 2, 3, 4, 5, 6, 7, 8]	00:04:37	203.12.195.242	Yes	Male	41-50 years old	Governmental or state agency	Governmental or state agency		Australia	Between 21-50	30	5	9	15	4	8	No, "fast" and "slow" reviews have EQUAL review quality		Never attempt	No		No opinion	No opinion
430	54478726	Incomplete	2014-06-02 09:40:59	2014-06-02 10:33:20	Turkey	Upper-middle-income	Europe and Central Asia		191	[1, 2, 3, 4, 5, 6, 7, 8]	00:52:20	193.255.97.47	Yes	Male	31-40 years old	Academia - research and teaching	Academia		Turkey	Between 5-10	40	15	21	40	6	20	No, "fast" and "slow" reviews have EQUAL review quality			-
434	54493586	Incomplete	2014-06-02 12:08:07	2014-06-02 12:08:54	United States	High-income economies	North America		196	[1, 2, 3, 4, 5, 6, 7, 8]	00:00:47	63.235.31.65	Yes	Female	41-50 years old	NGO or non-profit organization	NGO or non-profit organization		United States	Between 5-10										-
447	54560936	Complete	2014-06-03 03:10:43	2014-06-03 03:35:39	South Africa	Upper-middle-income	Sub-Saharan Africa		260	[1, 2, 3, 4, 5, 6, 7, 8]	00:24:55	41.164.178.69	Yes	Female	21-30 years old	Governmental or state agency	Governmental or state agency		South Africa	Between 5-10	18	8	15	16	8	12	No, "fast" and "slow" reviews have EQUAL review quality		Never attempt	No		Neither	Neither	No influence	The referees/reviewers		No impact	No impact	Somewhat speeds up review	Somewhat speeds up review	Somewhat slows review speed	Somewhat speeds up review		Somewhat speeds up review	Somewhat slows review speed	Somewhat slows review speed	Greatly slows review speed		Yes
449	54562438	Complete	2014-06-03 03:51:14	2014-06-03 04:05:08	Netherlands	High-income economies	European		234	[1, 2, 3, 4, 5, 6, 7, 8]	00:13:52	193.176.225.14	Yes	Female	51-64 years old	Governmental or state agency	Governmental or state agency		Netherlands	Between 5-10	10	4	6	6	4	6	No, "fast" and "slow" reviews have EQUAL review quality		Never attempt	No		Neither	Neither	No influence	The referees/reviewers		Somewhat speeds up review	No impact	Somewhat speeds up review	Somewhat speeds up review	Somewhat slows review speed	Somewhat speeds up review	Somewhat speeds up review	Somewhat speeds up review	Somewhat slows review speed	Greatly slows review speed	Greatly slows review speed		Never
452	54575638	Incomplete	2014-06-03 08:01:10	2014-06-03 08:03:52	Italy	High-income economies	European		100	[1, 2, 3, 4, 5, 6, 7, 8]	00:02:42	130.251.150.22	Yes	Male	Less than 21 years old	Graduate student/postdoc	Student		Italy	Between 5-10										-
453	54596976	Incomplete	2014-06-03 11:09:57	2014-06-03 11:09:57	Arizona	High-income economies	North America		0	[1, 2, 3, 4, 5, 6, 7, 8]		68.3.128.139																		-
454	54597468	Incomplete	2014-06-03 11:14:24	2014-06-03 11:15:08	Wyoming	High-income economies	North America		199	[1, 2, 3, 4, 5, 6, 7, 8]	00:00:43	65.131.61.251	Yes	Male	51-64 years old	Academia - research and teaching	Academia		United States	Greater than 50										-
462	54889560	Incomplete	2014-06-05 22:14:41	2014-06-05 22:16:26	China	Upper-middle-income	East Asia and Pacific		51	[1, 2, 3, 4, 5, 6, 7, 8]	00:01:44	119.78.81.12	Yes	Female	41-50 years old	Academia - research and teaching	Academia		China	Between 11-20										-
464	54892198	Incomplete	2014-06-05 23:35:09	2014-06-05 23:36:34	Canada	High-income economies	North America		47	[1, 2, 3, 4, 5, 6, 7, 8]	00:01:25	24.84.27.136	Yes	Female	31-40 years old	Graduate student/postdoc	Student		Canada	Between 5-10										-
465	54913080	Complete	2014-06-06 09:01:26	2014-06-06 09:20:28	Brazil	Upper-middle-income	Latin America and the Caribbean		135	[1, 2, 3, 4, 5, 6, 7, 8]	00:19:02	200.137.205.131	Yes	Male	31-40 years old	Graduate student/postdoc	Student		Brazil	Between 11-20	32	6	10	16	6	4	No, "fast" and "slow" reviews have EQUAL review quality		Never attempt	No		Neither	Neither	No influence	The referees/reviewers		Somewhat slows review speed	No impact	No impact	No impact	No impact	Somewhat speeds up review	Somewhat slows review speed	Greatly speeds up review	Greatly slows review speed	Somewhat slows review speed	Greatly slows review speed		Sometimes
466	54949132	Complete	2014-06-06 11:36:08	2014-06-06 12:02:10	Croatia	High-income economies	European		142	[1, 2, 3, 4, 5, 6, 7, 8]	00:26:02	161.53.100.59	Yes	Female	31-40 years old	Academia - research and teaching	Academia		Croatia	5 or less	10	3	8	24	4	6	Yes, fast reviews have HIGHER review quality		Never attempt	No		Accepted	Rejected	Jeopardize	The referees/reviewers		Greatly speeds up review	No impact	No impact	Somewhat speeds up review	Somewhat slows review speed	Greatly speeds up review	Greatly speeds up review	No impact	Somewhat slows review speed	Somewhat slows review speed	Greatly slows review speed		Yes
470	54964812	Complete	2014-06-06 14:19:01	2014-06-06 14:28:14	Canada	High-income economies	North America		145	[1, 2, 3, 4, 5, 6, 7, 8]	00:09:09	207.230.235.242	Yes	Female	21-30 years old	Graduate student/postdoc	Student		Canada	Between 5-10	14	10	12	16	6	10	No opinion		Never attempt	No		Neither	Neither	Jeopardize	The editor		Somewhat speeds up review	No impact	Somewhat speeds up review	Greatly speeds up review	Somewhat slows review speed	No impact	Somewhat speeds up review	Somewhat speeds up review	Somewhat slows review speed	Somewhat slows review speed	Greatly slows review speed		Never
482	54994614	Incomplete	2014-06-06 23:25:28	2014-06-06 23:28:43	New Zealand	High-income economies	Australia/NZ		142	[1, 2, 3, 4, 5, 6, 7, 8]	00:03:15	139.80.40.169	Yes	Female	31-40 years old	Graduate student/postdoc	Student		New Zealand	Between 5-10										-
485	54998950	Complete	2014-06-07 02:35:05	2014-06-07 02:48:30	Australia	High-income economies	Australia/NZ		111	[1, 2, 3, 4, 5, 6, 7, 8]	00:13:24	58.178.155.130	Yes	Female	41-50 years old	Academia - research and teaching	Academia		Australia	Between 21-50	60	3	20	20	4	8	No, "fast" and "slow" reviews have EQUAL review quality		Never attempt	No		Accepted	Neither	No influence	The referees/reviewers		Somewhat speeds up review	No impact	No impact	Somewhat speeds up review	No impact	Greatly speeds up review	Somewhat speeds up review	Somewhat slows review speed	Greatly slows review speed	Greatly slows review speed	Greatly slows review speed		Sometimes
486	55001036	Incomplete	2014-06-07 03:58:42	2014-06-07 04:01:00	Sweden	High-income economies	European		177	[1, 2, 3, 4, 5, 6, 7, 8]	00:02:18	83.249.245.77	Yes	Male	41-50 years old	Academia - research and teaching	Academia		Sweden	5 or less										-
490	55082340	Incomplete	2014-06-08 23:43:03	2014-06-08 23:51:11	China	Upper-middle-income	East Asia and Pacific		52	[1, 2, 3, 4, 5, 6, 7, 8]	00:08:08	42.243.111.218	Yes	Male	41-50 years old	Academia - research and teaching	Academia		China	Between 11-20	6						No, "fast" and "slow" reviews have EQUAL review quality			-
494	55100692	Complete	2014-06-09 08:45:57	2014-06-09 09:00:42	United Kingdom	High-income economies	United Kingdom		290	[1, 2, 3, 4, 5, 6, 7, 8]	00:14:38	90.221.204.239	Yes	Female	41-50 years old	NGO or non-profit organization	NGO or non-profit organization		United Kingdom	Between 11-20	20	4	12	16	6	12	No, "fast" and "slow" reviews have EQUAL review quality		Never attempt	No		No opinion	No opinion	No influence	The referees/reviewers		No impact	No impact	No impact	No impact	No impact	No impact	Somewhat speeds up review	Somewhat speeds up review	Somewhat slows review speed	Somewhat slows review speed	Greatly slows review speed	Selecting the correct reviewers, if the paper is really relevant to the reviewer they will be keener to read and review it	Never
496	55110112	Incomplete	2014-06-09 10:36:24	2014-06-09 10:37:28	Norway	High-income economies	European		0	[1, 2, 3, 4, 5, 6, 7, 8]	00:00:53	82.164.40.20																		-
497	55113914	Complete	2014-06-09 11:13:18	2014-06-09 11:22:19	Alberta	High-income economies	North America		140	[1, 2, 3, 4, 5, 6, 7, 8]	00:09:00	142.244.126.248	Yes	Male	31-40 years old	Academia - research and teaching	Academia		Canada	Between 11-20	15	3	5	8	2	3	No opinion		Never attempt	No		Neither	Neither	No influence	The referees/reviewers		No impact	Somewhat speeds up review	No impact	No impact	No impact	Somewhat speeds up review	Somewhat slows review speed	No impact	Somewhat slows review speed	Somewhat slows review speed	Greatly slows review speed		Sometimes
498	55117522	Complete	2014-06-09 11:43:22	2014-06-09 11:52:39	Massachusetts	High-income economies	North America		293	[1, 2, 3, 4, 5, 6, 7, 8]	00:09:17	128.119.112.226	Yes	Female	41-50 years old	Other, please specify...	Academia	Researcher with Academia and Governmental agency	United States	Between 11-20	24	4	12	36	4	4	No, "fast" and "slow" reviews have EQUAL review quality		Never attempt	No		Neither	Neither	No opinion	The editor		Somewhat speeds up review	No impact	No impact	No impact	Somewhat slows review speed	Somewhat speeds up review	No impact	Greatly speeds up review	Greatly slows review speed	Greatly slows review speed	Greatly slows review speed		Sometimes
502	55120836	Incomplete	2014-06-09 12:13:09	2014-06-09 12:14:27	Japan	High-income economies	East Asia and Pacific		102	[1, 2, 3, 4, 5, 6, 7, 8]	00:01:18	126.255.155.157	Yes	Male	31-40 years old	Governmental or state agency	Governmental or state agency		Japan	Between 5-10										-
508	55126034	Complete	2014-06-09 13:02:59	2014-06-09 13:16:32	Brazil	Upper-middle-income	Latin America and the Caribbean		125	[1, 2, 3, 4, 5, 6, 7, 8]	00:13:33	143.107.247.180	Yes	Male	51-64 years old	Academia - research and teaching	Academia		Brazil	Between 21-50	12	1	4	8	2		No, "fast" and "slow" reviews have EQUAL review quality		Never attempt	No		No opinion	No opinion	Improve/Benefit	The referees/reviewers		Somewhat speeds up review	Somewhat speeds up review		Greatly speeds up review	Somewhat speeds up review	Greatly speeds up review			Somewhat speeds up review	Greatly slows review speed	Greatly slows review speed		Yes
514	55131654	Incomplete	2014-06-09 13:50:46	2014-06-09 13:51:59	Brazil	Upper-middle-income	Latin America and the Caribbean		0	[1, 2, 3, 4, 5, 6, 7, 8]	00:01:13	200.236.11.50																		-
532	55214872	Incomplete	2014-06-10 13:19:07	2014-06-10 13:20:05	Maryland	High-income economies	North America		195	[1, 2, 3, 4, 5, 6, 7, 8]	00:00:58	129.2.129.17	Yes	Female	31-40 years old	Graduate student/postdoc	Student		United States	5 or less										-
533	55220914	Incomplete	2014-06-10 14:14:38	2014-06-10 14:18:17	Brazil	Upper-middle-income	Latin America and the Caribbean		43	[1, 2, 3, 4, 5, 6, 7, 8]	00:03:39	200.239.65.164	Yes	Male	41-50 years old	Academia - research and teaching	Academia		Brazil	Between 21-50	24	2	4	2	2	4	No, "fast" and "slow" reviews have EQUAL review quality			-
534	55223978	Complete	2014-06-10 14:36:34	2014-06-10 14:45:54	Costa Rica	Upper-middle-income	Latin America and the Caribbean		286	[1, 2, 3, 4, 5, 6, 7, 8]	00:09:17	201.196.212.98	Yes	Male	21-30 years old	Graduate student/postdoc	Student		United States	5 or less	16	4	8	12	4	8	No opinion		Never attempt	No		No opinion	No opinion	Jeopardize	The referees/reviewers		Somewhat speeds up review	No impact	No impact	Somewhat slows review speed		Somewhat speeds up review	No impact	Somewhat speeds up review	Somewhat slows review speed	Somewhat slows review speed	Greatly slows review speed	I would like to point out that the "Length of paper" category above is ambiguous with respect to being shorter or longer than usual, and this ambiguity makes it difficult to provide a response.	Yes
540	55227804	Complete	2014-06-10 15:00:40	2014-06-10 15:08:42	South Carolina	High-income economies	North America		289	[1, 2, 3, 4, 5, 6, 7, 8]	00:08:01	12.202.74.87	Yes	Male	31-40 years old	Academia - research and teaching	Academia		United States	Between 11-20	12	3	6	8	3	6	No, "fast" and "slow" reviews have EQUAL review quality		Never attempt	No		Neither	Rejected	No opinion	The editor		No impact	Somewhat speeds up review	No impact	No impact	No impact	No impact	Greatly slows review speed	Somewhat speeds up review	Somewhat slows review speed	Somewhat slows review speed	Somewhat slows review speed		Sometimes
548	55270522	Complete	2014-06-10 18:28:38	2014-06-10 18:37:47	Australia	High-income economies	Australia/NZ		105	[1, 2, 3, 4, 5, 6, 7, 8]	00:09:09	129.78.233.212	Yes	Female	31-40 years old	Graduate student/postdoc	Student		Australia	5 or less	16	1	12	8	2	4	No, "fast" and "slow" reviews have EQUAL review quality		Never attempt	Withdrew		Neither	Neither	No influence	The editor		No impact	No impact	No impact	No impact	No impact	No impact	Somewhat speeds up review	Greatly speeds up review	Somewhat slows review speed	Greatly slows review speed	Greatly slows review speed	NB - number of reviewers could go either way - if high number of reviewers, then it could slow the process. If a low number of reviewers, then the process could be faster.	Yes
554	55289194	Complete	2014-06-11 01:54:48	2014-06-11 02:13:34	Germany	High-income economies	European		160	[1, 2, 3, 4, 5, 6, 7, 8]	00:18:45	141.40.100.59	Yes	Female	21-30 years old	Academia - research and teaching	Academia		Germany	Between 5-10	36	4	16	20	8	8	No, "fast" and "slow" reviews have EQUAL review quality		Never attempt	No		Rejected	Accepted	Jeopardize	The referees/reviewers		No impact	No impact	No impact	No impact	No impact	Somewhat speeds up review	Somewhat speeds up review	No impact	Greatly slows review speed	Greatly slows review speed	Greatly slows review speed	perhaps sometimes somebody wants to publish similar things and slows down manuscript processing on porpuse (editor or referee)	Yes
564	55323238	Incomplete	2014-06-11 11:36:30	2014-06-11 11:36:51	Austria	High-income economies	European		0	[1, 2, 3, 4, 5, 6, 7, 8]	00:00:21	193.170.161.222																		-
570	55411742	Complete	2014-06-12 12:01:43	2014-06-12 12:16:39	Ontario	High-income economies	North America		150	[1, 2, 3, 4, 5, 6, 7, 8]	00:14:56	209.42.123.36	Yes	Female	41-50 years old	Graduate student/postdoc	Student		Canada	Between 5-10	20	12	9	16	12	8	No, "fast" and "slow" reviews have EQUAL review quality		Never attempt	No		Neither	Neither	Improve/Benefit	The referees/reviewers		Somewhat speeds up review	Somewhat speeds up review	Somewhat speeds up review	Somewhat speeds up review	Somewhat slows review speed	No impact	Greatly speeds up review	Greatly speeds up review	Somewhat slows review speed	No impact	Greatly slows review speed		Sometimes
572	55469598	Incomplete	2014-06-13 04:07:47	2014-06-13 04:08:51	Japan	High-income economies	East Asia and Pacific		0	[1, 2, 3, 4, 5, 6, 7, 8]	00:01:04	202.209.7.59																		-
573	55480942	Incomplete	2014-06-13 08:28:39	2014-06-13 08:28:40	India	Lower-middle-income	South Asia		0	[1, 2, 3, 4, 5, 6, 7, 8]		14.139.209.19																		-
577	55639078	Incomplete	2014-06-16 02:12:45	2014-06-16 02:12:45	Madagascar	Low-income	Sub-Saharan Africa		0	[1, 2, 3, 4, 5, 6, 7, 8]		41.188.44.27																		-
582	55653356	Complete	2014-06-16 07:53:47	2014-06-16 08:03:02	Belgium	High-income economies	European		141	[1, 2, 3, 4, 5, 6, 7, 8]	00:09:15	139.165.152.194	Yes	Female	31-40 years old	Academia - research and teaching	Academia		Belgium	Between 5-10	24	3	6	12	3	6	Yes, fast reviews have LOWER review quality		Never attempt	Threatened	2	No opinion	No opinion	No influence	The referees/reviewers		Somewhat speeds up review	Somewhat speeds up review	Somewhat speeds up review	Somewhat speeds up review	Somewhat slows review speed	Somewhat speeds up review	No impact	Somewhat speeds up review	Somewhat speeds up review	Somewhat slows review speed	Somewhat slows review speed		Sometimes
583	55662066	Complete	2014-06-16 09:52:09	2014-06-16 10:01:50	Brazil	Upper-middle-income	Latin America and the Caribbean		110	[1, 2, 3, 4, 5, 6, 7, 8]	00:09:41	179.233.201.94	Yes	Male	31-40 years old	Academia - research only	Academia		Brazil	Greater than 50	4	4	4	4	4	2	Yes, fast reviews have HIGHER review quality		Yes	Threatened	3	Accepted	Accepted	No influence	The editor		Somewhat slows review speed	Somewhat slows review speed	No impact	Greatly slows review speed	Greatly slows review speed	Greatly slows review speed	Greatly slows review speed	Greatly slows review speed	Greatly slows review speed	Greatly slows review speed	Greatly slows review speed
590	55741716	Incomplete	2014-06-17 01:56:52	2014-06-17 01:58:18	Ghana	Lower-middle-income	Sub-Saharan Africa		81	[1, 2, 3]	00:01:25	41.189.162.21	Yes	Male	51-64 years old	Academia - research and teaching	Academia		Ghana	5 or less										-
591	55746504	Incomplete	2014-06-17 03:54:45	2014-06-17 03:55:43	United Kingdom	High-income economies	United Kingdom		200	[1, 2, 3]	00:00:58	81.133.187.69	Yes	Male	31-40 years old	Private	Private	Consultancy	United Kingdom	Between 21-50										-
593	55747982	Incomplete	2014-06-17 04:33:28	2014-06-17 04:34:10	Spain	High-income economies	European		171	[1, 2, 3]	00:00:42	158.109.62.113	Yes	Male	41-50 years old	Academia - research only	Academia		Spain	5 or less										-
597	55759120	Incomplete	2014-06-17 08:17:41	2014-06-17 08:17:42	Taiwan	No designation	East Asia and Pacific		0	[1, 2]		111.242.165.192																		-
601	55770158	Incomplete	2014-06-17 10:13:35	2014-06-17 14:17:47					38	[1, 2, 3]	04:04:12	10.164.40.57	Yes	Male	31-40 years old	Governmental or state agency	Governmental or state agency		Brazil	Between 5-10										-
605	55811520	Incomplete	2014-06-17 16:09:12	2014-06-17 16:09:13	Germany	High-income economies	European		0	[1, 2]		88.71.15.88																		-
607	55840364	Incomplete	2014-06-17 22:42:51	2014-06-17 22:42:51	China	Upper-middle-income	East Asia and Pacific		0	[1, 2]		159.226.89.2																		-
609	55860984	Incomplete	2014-06-18 06:12:43	2014-06-18 06:13:20	France	High-income economies	European		75	[1, 2, 3]	00:00:37	130.120.40.2	Yes	Female	31-40 years old	Academia - research and teaching	Academia		France	Between 11-20										-
612	55867658	Incomplete	2014-06-18 08:01:38	2014-06-18 08:05:32	Brazil	Upper-middle-income	Latin America and the Caribbean		36	[1, 2, 3, 4]	00:03:54	200.198.202.150	Yes	Male	21-30 years old	Academia - research only	Academia		Brazil	5 or less	8	2	4	8		4	Yes, fast reviews have LOWER review quality			-
613	55878460	Incomplete	2014-06-18 08:46:30	2014-06-18 08:47:26	South Africa	Upper-middle-income	Sub-Saharan Africa		171	[1, 2, 3]	00:00:55	196.21.218.222	Yes	Male	41-50 years old	Academia - research only	Academia		South Africa	Between 5-10										-
618	55882626	Incomplete	2014-06-18 09:29:00	2014-06-18 09:31:33	North Carolina	High-income economies	North America		191	[1, 2, 3]	00:02:33	152.1.99.80	Yes	Female	31-40 years old	Academia - research only	Academia		United States	5 or less	24	2					No, "fast" and "slow" reviews have EQUAL review quality			-
619	55883402	Incomplete	2014-06-18 09:36:01	2014-06-18 09:36:01	Brazil	Upper-middle-income	Latin America and the Caribbean		0	[1, 2]		201.37.98.219																		-
621	55884534	Incomplete	2014-06-18 09:46:34	2014-06-18 09:46:34	Argentina	High-income economies	Latin America and the Caribbean		0	[1, 2]		201.220.189.105																		-
623	55886952	Incomplete	2014-06-18 10:09:00	2014-06-18 10:09:57	Spain	High-income economies	European		174	[1, 2, 3]	00:00:57	158.109.160.123	Yes	Male	21-30 years old	Graduate student/postdoc	Student		Spain	Between 5-10										-
625	55887518	Incomplete	2014-06-18 10:15:12	2014-06-18 10:15:12	Chile	High-income economies	Latin America and the Caribbean		0	[1, 2]		146.83.129.152																		-
626	55888080	Incomplete	2014-06-18 10:20:03	2014-06-18 10:20:03	Argentina	High-income economies	Latin America and the Caribbean		0	[1, 2]		200.61.26.135																		-
631	55893548	Incomplete	2014-06-18 11:10:59	2014-06-18 11:31:38	Brazil	Upper-middle-income	Latin America and the Caribbean		38	[1, 2, 3]	00:20:38	177.134.177.157	Yes	Female	31-40 years old	Graduate student/postdoc	Student		Brazil	5 or less										-
632	55895548	Incomplete	2014-06-18 11:26:21	2014-06-18 11:26:21	Canada	High-income economies	North America		0	[1, 2]		207.81.67.25																		-
637	55922110	Incomplete	2014-06-18 15:02:04	2014-06-18 15:02:04	Hawaii	High-income economies	North America		0	[1, 2]		128.171.18.226																		-
648	55979536	Incomplete	2014-06-19 06:11:54	2014-06-19 06:12:37	Czech Republic	High-income economies	European		58	[1, 2, 3]	00:00:42	147.231.201.84	Yes	Male	21-30 years old	Academia - research and teaching	Academia		Czech Republic	5 or less										-
650	56004722	Incomplete	2014-06-19 11:05:48	2014-06-19 11:06:27	Switzerland	High-income economies	European		179	[1, 2, 3]	00:00:39	212.103.78.118	Yes	Female	31-40 years old	NGO or non-profit organization	NGO or non-profit organization		Switzerland	Between 5-10										-
653	56093032	Incomplete	2014-06-20 04:08:38	2014-06-20 04:09:16	Croatia	High-income economies	European		60	[1, 2, 3]	00:00:38	193.198.56.38	Yes	Male	41-50 years old	Academia - research and teaching	Academia		Croatia	Between 21-50										-
654	56094246	Incomplete	2014-06-20 04:39:39	2014-06-20 04:43:56	Spain	High-income economies	European		177	[1, 2, 3]	00:04:17	138.100.126.131	Yes	Male	51-64 years old	Academia - research and teaching	Academia		Spain	Greater than 50	10		3		3	4	Yes, fast reviews have HIGHER review quality			-
656	56105866	Incomplete	2014-06-20 08:45:00	2014-06-20 08:47:34	Vermont	High-income economies	North America		198	[1, 2, 3]	00:02:34	64.223.106.26	Yes	Female	Prefer not to say	Academia - research and teaching	Academia		United States	Between 11-20	50	4	24		4	6	No, "fast" and "slow" reviews have EQUAL review quality			-
658	56160278	Incomplete	2014-06-20 18:41:18	2014-06-20 18:41:18	Japan	High-income economies	East Asia and Pacific		0	[1, 2]		119.245.132.13																		-
659	56254208	Incomplete	2014-06-22 16:15:39	2014-06-22 16:17:45	Mexico	Upper-middle-income	Latin America and the Caribbean		130	[1, 2, 3]	00:02:06	187.150.4.169	Yes	Male	41-50 years old	Academia - research and teaching	Academia		Mexico	Between 5-10										-
663	56401100	Incomplete	2014-06-24 08:13:57	2014-06-24 08:15:48	Norway	High-income economies	European		150	[1, 2, 3]	00:01:51	158.38.175.130	Yes	Male	51-64 years old	NGO or non-profit organization	NGO or non-profit organization		Norway	Between 21-50										-
664	56466048	Incomplete	2014-06-24 18:49:12	2014-06-24 18:49:13	Brazil	Upper-middle-income	Latin America and the Caribbean		0	[1, 2]		177.16.240.89																		-
[truncated: 35 more columns]

## Sheet: Sheet6
ID	ID2	Status	Created At	Updated At	Location	Location_cat	Location_region	Username	Weighted Score	Page Path	Completion Time	IP Address	Publish_conserv	Gender	Age	Employment	Employment_cat	Employment_other	Country	Number_publications	Q1Longest_review	Q2Shortest_review	Q3Typicalturnaround	Q4Opinion_slow	Q5Opinion_fast	Q6Opinion_optimal	Q7fast_quality	Q8Firstcontact	Q9additionalcontact	Q10withdraw_threat	If you answered "yes" for question 10, at what length of time was this deemed necessary?	Q11Iflonglikely	Q12Ifshortlikely	Q13Contactinfluence	Q14Accountable_time	Q14Other	Q15Scientific_signif	Q15Conserv_impl	Q15Polic_impl	Q15publicinterest	Q15paperlength	Q15journalprestige	Q15Maxtimeallocated	Q15Editorial	Q15Number_review	Q15Ed_fatigue	Q15Review_fatigue	Q15Other	Q16PRduration_submission
471	54967186	Incomplete	2014-06-06 14:44:04	2014-06-08 17:40:54	United Kingdom	High-income economies	United Kingdom		252	[1, 2, 3, 4, 5, 6, 7, 8]	00:53:39	212.183.128.225	Yes	Male	31-40 years old	Graduate student/postdoc	Student		United Kingdom	Between 5-10	16	4	8	12	4	8	No, "fast" and "slow" reviews have EQUAL review quality	0	Yes	No		Rejected	Accepted	Jeopardize	The referees/reviewers		Somewhat speeds up review	No impact	Somewhat speeds up review	Greatly speeds up review	Somewhat slows review speed	Somewhat slows review speed	Greatly speeds up review	Greatly speeds up review	Somewhat slows review speed	Greatly slows review speed	Greatly slows review speed		Yes
581	55647880	Incomplete	2014-06-16 06:10:15	2014-06-16 06:21:17	Estonia	High-income economies	European		147	[1, 2, 3, 4, 5, 6, 7, 8]	00:11:02	193.40.25.254	Yes	Female	31-40 years old	Academia - research and teaching	Academia		Estonia	Between 5-10	8	4	4	10	2	4	No, "fast" and "slow" reviews have EQUAL review quality	0	No	No		Rejected	Neither	No influence	The referees/reviewers		Somewhat speeds up review	No impact	No impact	Greatly speeds up review	No impact	Somewhat speeds up review	No impact	No impact	Somewhat slows review speed	Somewhat slows review speed	Greatly slows review speed		Yes
589	55739752	Complete	2014-06-17 01:18:07	2014-06-17 01:31:25	Italy	High-income economies	European		193	[1, 2, 3, 4, 5, 6, 7, 8]	00:13:18	130.192.204.45	Yes	Male	31-40 years old	Academia - research and teaching	Academia		Italy	Between 11-20	15	8	12	24	4	4	No, "fast" and "slow" reviews have EQUAL review quality	0	No	No		Neither	Neither	No influence	The referees/reviewers		No impact	No impact	No impact	No impact	Greatly slows review speed	Somewhat speeds up review	Somewhat slows review speed	Somewhat slows review speed	Greatly slows review speed	Somewhat slows review speed	No impact		Never
644	55969612	Complete	2014-06-19 02:44:31	2014-06-19 02:56:39	Spain	High-income economies	European		273	[1, 2, 3, 4, 5, 6, 7, 8]	00:12:07	150.214.175.56	Yes	Male	51-64 years old	Academia - research and teaching	Academia		Spain	Greater than 50	12	1	4	8	2	2	No, "fast" and "slow" reviews have EQUAL review quality	0	No	No		Neither	Neither	No influence	The referees/reviewers		Greatly speeds up review	Greatly speeds up review	No impact	Somewhat speeds up review	No impact	Somewhat speeds up review	Greatly slows review speed	Somewhat speeds up review	Somewhat slows review speed	Somewhat slows review speed	Somewhat slows review speed		Sometimes
150	53490826	Complete	2014-05-22 08:39:34	2014-05-22 09:10:40	Mexico	Upper-middle-income	Latin America and the Caribbean		259	[1, 2, 3, 4, 5, 6, 7, 8]	00:31:05	187.147.139.247	Yes	Male	21-30 years old	Graduate student/postdoc	Student		Spain	Between 5-10		12	8	8	6	8	No, "fast" and "slow" reviews have EQUAL review quality	1	Yes	No		Neither	Neither	Improve/Benefit	The editor		Greatly speeds up review	Somewhat speeds up review	Greatly speeds up review	Somewhat speeds up review	No impact	Somewhat speeds up review	Somewhat slows review speed	Somewhat slows review speed	No impact	Greatly slows review speed	Greatly slows review speed		Yes
303	53704710	Complete	2014-05-23 05:49:48	2014-05-23 05:59:15	Switzerland	High-income economies	European		272	[1, 2, 3, 4, 5, 6, 7, 8]	00:09:27	130.92.201.147	Yes	Female	21-30 years old	Graduate student/postdoc	Student		Switzerland	5 or less	21	8	16	24	4	12	No, "fast" and "slow" reviews have EQUAL review quality	1	Yes	No		No opinion	No opinion	No influence	The referees/reviewers		No impact	No impact	No impact	No impact	Somewhat slows review speed	Somewhat speeds up review	Somewhat speeds up review	Greatly speeds up review	Somewhat slows review speed	Somewhat slows review speed	Greatly slows review speed		Yes
319	53734800	Complete	2014-05-23 13:08:45	2014-05-23 13:16:09	Brazil	Upper-middle-income	Latin America and the Caribbean		132	[1, 2, 3, 4, 5, 6, 7, 8]	00:07:24	146.164.75.210	Yes	Male	31-40 years old	Academia - research and teaching	Academia		Brazil	Between 21-50	40	4	8	24	4	6	No, "fast" and "slow" reviews have EQUAL review quality	2	Yes	Withdrew		Neither	Neither	No influence	The referees/reviewers		Greatly speeds up review	No impact	No impact	Greatly speeds up review	Somewhat slows review speed	Somewhat speeds up review	Greatly speeds up review	Greatly speeds up review	Greatly slows review speed	Greatly slows review speed	Greatly slows review speed		Yes
405	54357494	Complete	2014-05-30 16:37:38	2014-05-30 16:57:43	Argentina	High-income economies	Latin America and the Caribbean		106	[1, 2, 3, 4, 5, 6, 7, 8]	00:19:52	200.61.26.135	Yes	Female	51-64 years old	Academia - research and teaching	Academia		Argentina	Between 21-50	1	4	8	4	2	2	No, "fast" and "slow" reviews have EQUAL review quality	2	Yes	No		Neither	Neither	No influence	The editor		No impact	No impact	No impact	No impact	No impact	No impact	Greatly slows review speed	No impact	Somewhat slows review speed	Greatly slows review speed	Somewhat slows review speed	editor malpractice	Yes
412	54377600	Complete	2014-05-31 02:16:49	2014-05-31 02:24:46	Romania	Upper-middle-income	Europe and Central Asia		241	[1, 2, 3, 4, 5, 6, 7, 8]	00:07:55	188.26.41.221	Yes	Male	41-50 years old	Academia - research and teaching	Academia		Romania	Between 21-50	16	4	4		4	6	No, "fast" and "slow" reviews have EQUAL review quality	2	No	Withdrew	16	Neither	Neither	Jeopardize	The editor		No impact	No impact	No impact	No impact	No impact	Greatly speeds up review	Greatly slows review speed	Greatly speeds up review	Somewhat slows review speed	Greatly slows review speed	Greatly slows review speed		Yes
467	54959892	Complete	2014-06-06 13:21:49	2014-06-06 13:41:37	Denmark	High-income economies	European		140	[1, 2, 3, 4, 5, 6, 7, 8]	00:19:47	62.198.167.85	Yes	Male	31-40 years old	Academia - research only	Academia		Denmark	Between 11-20	40	2	8	8	2	4	No, "fast" and "slow" reviews have EQUAL review quality	2	Yes	Threatened	40	Neither	Neither	No influence	The editor		Somewhat speeds up review	Somewhat speeds up review	No impact	Greatly speeds up review	Somewhat slows review speed	No impact		No impact	Greatly slows review speed	Greatly slows review speed	Greatly slows review speed		Yes
640	55947964	Complete	2014-06-18 18:47:36	2014-06-18 19:12:53	Australia	High-income economies	Australia/NZ		118	[1, 2, 3, 4, 5, 6, 7, 8]	00:25:17	143.188.101.65	Yes	Male	51-64 years old	Governmental or state agency	Governmental or state agency		Australia	Between 21-50	24	6	10	16	4		No, "fast" and "slow" reviews have EQUAL review quality	2	Yes	No		Neither	Neither	No influence	The referees/reviewers		Somewhat speeds up review	No impact	Somewhat slows review speed	No impact	Greatly slows review speed	Somewhat speeds up review	Greatly speeds up review	Greatly speeds up review	Somewhat slows review speed	Somewhat slows review speed	Greatly slows review speed		Sometimes
651	56027690	Complete	2014-06-19 14:04:44	2014-06-19 14:42:29	Colombia	Upper-middle-income	Latin America and the Caribbean		155	[1, 2, 3, 4, 5, 6, 7, 8]	00:37:45	181.134.246.87	Yes	Male	31-40 years old	Academia - research and teaching	Academia		Colombia	Between 5-10	8	2	8	14	4	9	Yes, fast reviews have HIGHER review quality	2	Yes	No		Neither	No opinion	No influence	The referees/reviewers		Somewhat speeds up review	Greatly speeds up review	Somewhat speeds up review	No impact	No impact	Greatly speeds up review	Somewhat speeds up review	Greatly speeds up review	Somewhat speeds up review	Somewhat slows review speed	Somewhat slows review speed		Sometimes
61	53481452	Complete	2014-05-22 05:27:40	2014-05-22 05:52:43	Sweden	High-income economies	European		263	[1, 2, 3, 4, 5, 6, 7, 8]	00:25:03	130.239.50.16	Yes	Female	41-50 years old	Academia - research and teaching	Academia		Sweden	Greater than 50		1	2	3	1	2	No, "fast" and "slow" reviews have EQUAL review quality	3	Yes	No		Neither	Rejected	Improve/Benefit	The editor		Somewhat slows review speed	No impact	Somewhat speeds up review	Somewhat speeds up review	No impact	Somewhat speeds up review	Somewhat speeds up review	Somewhat speeds up review	Somewhat slows review speed	Greatly slows review speed	Greatly slows review speed		Yes
204	53519426	Incomplete	2014-05-22 11:31:03	2014-05-22 11:36:43	Iran	Upper-middle-income	Middle East and North Africa		110	[1, 2, 3, 4, 5, 6, 7, 8]	00:05:40	178.131.120.49	Yes	Male	41-50 years old	Academia - research and teaching	Academia		Iran	Between 21-50	12	6	4	10	4	5	No, "fast" and "slow" reviews have EQUAL review quality	3	Yes	No		Accepted	Neither
473	54969278	Complete	2014-06-06 15:05:12	2014-06-06 15:18:18	Oklahoma	High-income economies	North America		277	[1, 2, 3, 4, 5, 6, 7, 8]	00:13:04	74.195.251.21	Yes	Male	21-30 years old	Graduate student/postdoc	Student		United States	Between 21-50	24	3	4	8	1	3	Yes, fast reviews have LOWER review quality	3	No	Withdrew	24	Neither	Rejected	No influence	The referees/reviewers		No impact	Somewhat slows review speed	Somewhat slows review speed	No impact	Greatly slows review speed	Greatly speeds up review	Greatly speeds up review	Somewhat slows review speed	Greatly slows review speed	Greatly slows review speed	Greatly slows review speed		Sometimes
102	53484856	Complete	2014-05-22 06:41:08	2014-05-22 06:57:57	Kenya	Low-income	Sub-Saharan Africa		183	[1, 2, 3, 4, 5, 6, 7, 8]	00:16:49	197.155.73.158	Yes	Male	31-40 years old	Governmental or state agency	Governmental or state agency		Kenya	Between 5-10		4	12	16	2	8	Yes, fast reviews have LOWER review quality	4	Yes	No		Neither	Neither	No influence	The referees/reviewers		No impact	Greatly slows review speed	No impact	No impact	No impact	Greatly slows review speed	Greatly slows review speed	No impact	Greatly slows review speed	Greatly slows review speed	Greatly slows review speed		Sometimes
107	53485202	Complete	2014-05-22 06:48:45	2014-05-22 07:14:27	China	Upper-middle-income	East Asia and Pacific		136	[1, 2, 3, 4, 5, 6, 7, 8]	00:25:18	159.226.240.100	Yes	Male	21-30 years old	Graduate student/postdoc	Student		China	Between 11-20		3	3	4	3	3	No, "fast" and "slow" reviews have EQUAL review quality	4	Yes	Withdrew	8	Neither	Rejected	No influence	The referees/reviewers		No impact	No impact	Somewhat slows review speed	No impact	Greatly slows review speed	Somewhat slows review speed	Somewhat slows review speed	Somewhat speeds up review	Somewhat slows review speed	Somewhat slows review speed	Greatly slows review speed		Yes
138	53488774	Complete	2014-05-22 08:05:58	2014-05-22 08:15:43	Denmark	High-income economies	European		149	[1, 2, 3, 4, 5, 6, 7, 8]	00:09:45	80.167.124.158	Yes	Male	21-30 years old	Graduate student/postdoc	Student		Denmark	Between 5-10		4	8	14	4	6	No, "fast" and "slow" reviews have EQUAL review quality	4	Yes	No		Neither	Neither	No influence	The referees/reviewers		Greatly speeds up review	Greatly speeds up review	Greatly speeds up review		Somewhat speeds up review		Somewhat slows review speed	Somewhat slows review speed		Greatly slows review speed	Greatly slows review speed		Sometimes
207	53521288	Complete	2014-05-22 11:49:20	2014-05-22 12:03:38	Slovenia	High-income economies	European		254	[1, 2, 3, 4, 5, 6, 7, 8]	00:14:18	92.37.102.189	Yes	Female	31-40 years old	Academia - research only	Academia		Slovenia	5 or less	6	3	4	12	3	6	No, "fast" and "slow" reviews have EQUAL review quality	4	Yes	No		Neither	Neither	No opinion	The editor		Somewhat speeds up review	No impact	No impact	Somewhat speeds up review		Somewhat speeds up review	Somewhat speeds up review	Greatly speeds up review	Somewhat slows review speed	Greatly slows review speed	Greatly slows review speed		Yes
219	53523612	Complete	2014-05-22 12:10:57	2014-05-22 12:25:30	Iran	Upper-middle-income	Middle East and North Africa		176	[1, 2, 3, 4, 5, 6, 7, 8]	00:14:33	178.131.26.238	Yes	Male	41-50 years old	Academia - research and teaching	Academia		Iran	Between 21-50	12	4	5	10	3	4	No, "fast" and "slow" reviews have EQUAL review quality	4	Yes	No		Accepted	Neither	Improve/Benefit	The editor		Somewhat speeds up review	Somewhat speeds up review	Somewhat speeds up review	No impact	Somewhat slows review speed	Greatly speeds up review		Greatly speeds up review	Somewhat speeds up review	Greatly slows review speed	Greatly slows review speed		Yes
246	53559004	Complete	2014-05-22 15:56:56	2014-05-22 16:42:13					102	[1, 2, 3, 4, 5, 6, 7, 8]	00:45:16	10.0.3.162	Yes	Female	21-30 years old	Governmental or state agency	Governmental or state agency		Argentina	Between 5-10	24	3	4	8	3	4	No, "fast" and "slow" reviews have EQUAL review quality	4	Yes	No		Neither	Neither	No influence	The referees/reviewers		Somewhat speeds up review	Somewhat speeds up review	No impact	Somewhat speeds up review	Somewhat slows review speed	Somewhat slows review speed	No impact	Greatly speeds up review	No impact	Greatly slows review speed	Greatly slows review speed		Yes
324	53750310	Complete	2014-05-23 15:49:53	2014-05-23 16:01:59	Hawaii	High-income economies	North America		291	[1, 2, 3, 4, 5, 6, 7, 8]	00:12:06	128.171.18.226	Yes	Male	41-50 years old	Academia - research and teaching	Academia		United States	Between 21-50	10	3	4	6	2	3	Yes, fast reviews have LOWER review quality	4	Yes	No		Neither	Neither	No influence	The referees/reviewers		Somewhat speeds up review	No impact	No impact	Somewhat speeds up review	Somewhat slows review speed	Somewhat speeds up review	Somewhat speeds up review	Somewhat speeds up review	Somewhat slows review speed	Somewhat slows review speed	Greatly slows review speed	Availability of willing reviewers.	Sometimes
332	53811420	Complete	2014-05-25 02:03:22	2014-05-25 02:22:21	South Africa	Upper-middle-income	Sub-Saharan Africa		269	[1, 2, 3, 4, 5, 6, 7, 8]	00:18:59	41.15.6.118	Yes	Male	65 years old or older	Private	Private	Research advisor to livestock industry	South Africa	Greater than 50	20	3	8	12	3	5	No, "fast" and "slow" reviews have EQUAL review quality	4	Yes	No		Neither	Neither	Improve/Benefit	The referees/reviewers		No impact	No impact	Somewhat slows review speed	No impact	Somewhat slows review speed	Somewhat speeds up review	Somewhat slows review speed	Somewhat speeds up review	Somewhat slows review speed	Greatly slows review speed	Greatly slows review speed		Sometimes
356	53922006	Complete	2014-05-26 22:03:01	2014-05-26 22:16:30	Australia	High-income economies	Australia/NZ		112	[1, 2, 3, 4, 5, 6, 7, 8]	00:13:27	60.229.67.145	Yes	Male	51-64 years old	Academia - research only	Academia		Australia	Between 21-50	17	3	6	8	2	4	Yes, fast reviews have HIGHER review quality	4	Yes	Threatened	10	Neither	Neither	No influence	The editor		Somewhat speeds up review	Somewhat speeds up review	No impact	Somewhat speeds up review	No impact	Greatly speeds up review	Somewhat slows review speed	Somewhat speeds up review	Somewhat slows review speed	Somewhat slows review speed	Somewhat slows review speed		Yes
428	54467156	Complete	2014-06-02 06:19:25	2014-06-02 06:31:27					162	[1, 2, 3, 4, 5, 6, 7, 8]	00:12:02	10.4.109.17	Yes	Female	31-40 years old	Academia - research and teaching	Academia		Germany	Between 5-10	12	4	6	8	2	4	No opinion	4	Yes	No		Neither	Neither	Jeopardize	Journal staff		Somewhat slows review speed	No impact		Somewhat slows review speed	Greatly slows review speed	Somewhat slows review speed	Somewhat speeds up review	Somewhat speeds up review	Somewhat slows review speed	Somewhat slows review speed	Greatly slows review speed		Never
436	54501810	Complete	2014-06-02 13:33:08	2014-06-02 13:47:23	United Kingdom	High-income economies	United Kingdom		285	[1, 2, 3, 4, 5, 6, 7, 8]	00:14:08	157.140.110.10	Yes	Female	31-40 years old	Graduate student/postdoc	Student		United Kingdom	Between 5-10	24	8	16	16	6	6	No, "fast" and "slow" reviews have EQUAL review quality	4	No	No		Neither	Neither	No influence	The editor		Somewhat speeds up review	No impact	No impact	Somewhat speeds up review	Somewhat slows review speed	Greatly speeds up review	Greatly speeds up review	Greatly speeds up review	Somewhat slows review speed	Greatly slows review speed	Greatly slows review speed		Yes
439	54515066	Complete	2014-06-02 15:21:59	2014-06-02 15:31:38	Argentina	High-income economies	Latin America and the Caribbean		107	[1, 2, 3, 4, 5, 6, 7, 8]	00:09:38	200.41.229.222	Yes	Male	41-50 years old	Academia - research only	Academia		Argentina	Greater than 50	94	8	20	12	12	6	No opinion	4	Yes	Withdrew	10	Neither	Neither	No influence	The editor		No impact	No impact	No impact	No impact	No impact	Somewhat slows review speed	Somewhat slows review speed		Somewhat speeds up review	Greatly slows review speed	Greatly slows review speed		Yes
474	54972780	Complete	2014-06-06 15:43:01	2014-06-06 15:52:50	Florida	High-income economies	North America		287	[1, 2, 3, 4, 5, 6, 7, 8]	00:09:47	144.47.201.145	Yes	Prefer not to say	Prefer not to say	Governmental or state agency	Governmental or state agency		United States	Between 11-20	30	2	6	8	2	3	No, "fast" and "slow" reviews have EQUAL review quality	4	Yes	No		Neither	Neither	No influence	The editor		Somewhat slows review speed	Somewhat speeds up review	Somewhat speeds up review	No impact	Somewhat slows review speed	Somewhat speeds up review	No impact	Somewhat speeds up review	No impact	Greatly slows review speed			Sometimes
499	55119104	Complete	2014-06-09 11:57:52	2014-06-09 12:35:12	United Kingdom	High-income economies	United Kingdom		293	[1, 2, 3, 4, 5, 6, 7, 8]	00:37:15	141.163.205.103	Yes	Male	65 years old or older	Retired academic	Academia		United Kingdom	Greater than 50	25		8	8	1	4	No, "fast" and "slow" reviews have EQUAL review quality	4	Yes	Withdrew		Neither	Neither	No influence	The referees/reviewers		No impact	No impact	Somewhat slows review speed		Somewhat slows review speed	No impact	Somewhat speeds up review	Somewhat speeds up review	Somewhat slows review speed	Somewhat slows review speed	Somewhat slows review speed	Reviews rely on the honesty of the reviewers about their availability to do the review in a certain time period. Many underestimate their work loads. This is probably the biggest delay in the system	Sometimes
524	55172394	Complete	2014-06-10 02:01:50	2014-06-10 02:18:13	Kenya	Low-income	Sub-Saharan Africa		207	[1, 2, 3, 4, 5, 6, 7, 8]	00:16:23	41.215.63.153	Yes	Male	41-50 years old	NGO or non-profit organization	NGO or non-profit organization		Kenya	Between 11-20	12	8	10	12	4	6	No, "fast" and "slow" reviews have EQUAL review quality	4	Yes	No		No opinion	Neither	No influence	The referees/reviewers		Somewhat speeds up review	No impact	No impact	Somewhat speeds up review	Greatly slows review speed	Greatly speeds up review	Somewhat speeds up review	Greatly speeds up review	Somewhat slows review speed	Greatly slows review speed	Greatly slows review speed		Sometimes
530	55211682	Complete	2014-06-10 12:42:35	2014-06-10 12:54:55	Spain	High-income economies	European		218	[1, 2, 3, 4, 5, 6, 7, 8]	00:12:20	95.63.181.249	Yes	Female	41-50 years old	Governmental or state agency	Governmental or state agency		Spain	Between 11-20	8	1	3	4	1	2	Yes, fast reviews have HIGHER review quality	4	No	No		Rejected	Accepted	No opinion	The referees/reviewers														Sometimes
634	55900250	Complete	2014-06-18 12:06:36	2014-06-18 12:19:43	Wisconsin	High-income economies	North America		291	[1, 2, 3, 4, 5, 6, 7, 8]	00:13:07	199.133.73.44	Yes	Male	65 years old or older	Governmental or state agency	Governmental or state agency		United States	Greater than 50	12	3	4	8	2	4	Yes, fast reviews have HIGHER review quality	4	Yes	Withdrew	10	No opinion	No opinion	No influence	The editor		Greatly speeds up review	Somewhat speeds up review	Greatly slows review speed	Greatly speeds up review	Greatly slows review speed	Somewhat slows review speed	No impact	Somewhat speeds up review	Greatly slows review speed	Greatly slows review speed	Greatly slows review speed		Sometimes
645	55969736	Complete	2014-06-19 02:47:58	2014-06-19 03:42:45	Italy	High-income economies	European		190	[1, 2, 3, 4, 5, 6, 7, 8]	00:54:47	93.63.35.1	Yes	Female	41-50 years old	Academia - research only	Academia		Italy	Between 21-50	24	1	4	3	1	1	No, "fast" and "slow" reviews have EQUAL review quality	4	No	No		Neither	Neither	No influence	The referees/reviewers		Somewhat slows review speed	No impact	No impact	No impact	Somewhat slows review speed	No impact	Somewhat slows review speed	No impact	Greatly slows review speed	Greatly slows review speed	Greatly slows review speed		Never
409	54367456	Complete	2014-05-30 19:38:30	2014-05-30 19:54:21	Washington	High-income economies	North America		275	[1, 2, 3, 4, 5, 6, 7, 8]	00:15:51	205.175.124.182	Yes	Male	31-40 years old	Academia - research and teaching	Academia		United States	Between 11-20		42	8	6	3	4	No, "fast" and "slow" reviews have EQUAL review quality	5	No	No		Neither	Neither	No influence	The referees/reviewers		No impact	No impact	No impact	No impact	Somewhat slows review speed	No impact	No impact	Somewhat slows review speed	Somewhat slows review speed	Somewhat slows review speed	Greatly slows review speed		Yes
463	54+B349:B464889678	Complete	2014-06-05 22:18:02	2014-06-05 22:27:08					222	[1, 2, 3, 4, 5, 6, 7, 8]	00:09:05	10.35.101.235	Yes	Male	41-50 years old	Academia - research and teaching	Academia		Malaysia	Between 21-50	16	1	4	6	1	2	No, "fast" and "slow" reviews have EQUAL review quality	5	Yes	No		Neither	Neither	No influence	Journal staff		No impact	Somewhat speeds up review	No impact	Somewhat speeds up review	Greatly slows review speed	Somewhat speeds up review	Greatly speeds up review	Somewhat speeds up review	Greatly slows review speed	Greatly speeds up review	Greatly speeds up review		Sometimes
484	54997752	Complete	2014-06-07 01:38:15	2014-06-07 01:54:22	Vietnam	Lower-middle-income	East Asia and Pacific		289	[1, 2, 3, 4, 5, 6, 7, 8]	00:16:07	14.162.142.244	Yes	Male	41-50 years old	Academia - research and teaching	Academia		Vietnam	Between 5-10	8	3	3	5	2	3	No, "fast" and "slow" reviews have EQUAL review quality	5	Yes	Withdrew	8	Neither	Neither	No influence	The editor		Somewhat speeds up review	No impact	No impact	Somewhat speeds up review	Somewhat speeds up review	No impact	Greatly speeds up review	Greatly speeds up review	No impact	Greatly slows review speed	Greatly slows review speed		Yes
622	55885636	Complete	2014-06-18 09:57:04	2014-06-18 10:13:54	Brazil	Upper-middle-income	Latin America and the Caribbean		126	[1, 2, 3, 4, 5, 6, 7, 8]	00:16:49	177.26.174.250	Yes	Female	51-64 years old	Academia - research and teaching	Academia		Brazil	Greater than 50	49	3	8	12	3	3	Yes, fast reviews have HIGHER review quality	5	Yes	No		Neither	Neither	No influence	The editor		No impact	No impact	No impact	No impact	Somewhat slows review speed	Greatly speeds up review	Somewhat speeds up review	Greatly speeds up review	Greatly speeds up review	Greatly slows review speed	Greatly slows review speed	Editor policy or periodical policy	Yes
60	53481372	Complete	2014-05-22 05:26:02	2014-05-22 05:37:02	Italy	High-income economies	European		258	[1, 2, 3, 4, 5, 6, 7, 8]	00:10:59	95.232.188.191	Yes	Male	31-40 years old	Academia - research only	Academia		South Africa	Between 11-20		4	4	12	4	4	No, "fast" and "slow" reviews have EQUAL review quality	6	Yes	No		Neither	Neither	No influence	The editor		Somewhat speeds up review	No impact	Somewhat speeds up review	No impact	Somewhat slows review speed	No impact	Somewhat slows review speed	Somewhat speeds up review	No impact	Somewhat slows review speed	Somewhat slows review speed	The process is faster if the reviewers/editors are being payed	Yes
73	53482890	Complete	2014-05-22 05:51:59	2014-05-22 06:02:28	Thailand	Upper-middle-income	East Asia and Pacific		267	[1, 2, 3, 4, 5, 6, 7, 8]	00:10:26	61.90.47.12	Yes	Female	21-30 years old	Graduate student/postdoc	Student		Thailand	Between 5-10		4	6	12	4	6	No, "fast" and "slow" reviews have EQUAL review quality	6	Yes	No		Accepted	Rejected	No influence	The referees/reviewers		No impact	No impact	No impact	No impact	Somewhat slows review speed	Somewhat speeds up review	Greatly slows review speed	No impact	Somewhat slows review speed	Somewhat slows review speed	Greatly slows review speed		Sometimes
131	53487690	Complete	2014-05-22 07:43:12	2014-05-22 08:11:42	Argentina	High-income economies	Latin America and the Caribbean		103	[1, 2, 3, 4, 5, 6, 7, 8]	00:28:02	181.21.165.49	Yes	Female	31-40 years old	Academia - research only	Academia		Argentina	Greater than 50		12	18	24	4	12	No, "fast" and "slow" reviews have EQUAL review quality	6	Yes	No		Rejected	Neither	No influence	The referees/reviewers		Somewhat speeds up review	Somewhat speeds up review	No impact	Somewhat speeds up review	Somewhat slows review speed	Greatly speeds up review	No impact	Somewhat slows review speed	Greatly slows review speed	Somewhat slows review speed	Greatly slows review speed		Sometimes
135	53488644	Complete	2014-05-22 08:03:21	2014-05-22 08:33:50	Brazil	Upper-middle-income	Latin America and the Caribbean		128	[1, 2, 3, 4, 5, 6, 7, 8]	00:30:28	177.1.77.24	Yes	Male	31-40 years old	Academia - research and teaching	Academia		Brazil	Between 11-20		4	4	8	2	3	No, "fast" and "slow" reviews have EQUAL review quality	6	Yes	No		Neither	Neither	Improve/Benefit	Other, please specify...	The editor coupled with the journal staff and the reviewers.	No impact	No impact	No impact	No impact	Somewhat slows review speed	Greatly speeds up review	No impact	Somewhat speeds up review	Somewhat slows review speed	Somewhat slows review speed	Greatly slows review speed		Sometimes
142	53489188	Complete	2014-05-22 08:14:25	2014-05-22 08:26:06	Colorado	High-income economies	North America		286	[1, 2, 3, 4, 5, 6, 7, 8]	00:11:40	67.176.39.127	Yes	Female	51-64 years old	Academia - research and teaching	Academia		United States	Between 21-50		2	4	6	3	4	No, "fast" and "slow" reviews have EQUAL review quality	6	Yes	Withdrew	16	Neither	Neither	No influence	Other, please specify...	Associate/Subject Editors working with reviewers	No impact	No impact	No impact	Somewhat speeds up review	Somewhat slows review speed	No impact	Somewhat speeds up review	Greatly speeds up review	Greatly slows review speed	Somewhat slows review speed	Greatly slows review speed		Yes
178	53503476	Complete	2014-05-22 10:04:22	2014-05-22 10:14:00	Minnesota	High-income economies	North America		280	[1, 2, 3, 4, 5, 6, 7, 8]	00:09:37	128.101.134.249	Yes	Female	31-40 years old	Academia - research and teaching	Academia		United States	Between 11-20		2	4	6	2	3	No, "fast" and "slow" reviews have EQUAL review quality	6	Yes	No		Rejected	Neither	No influence	The editor		No impact	No impact	No impact	No impact	Somewhat slows review speed	Somewhat slows review speed	Somewhat slows review speed	Somewhat speeds up review	Somewhat slows review speed	Greatly slows review speed	Somewhat slows review speed		Sometimes
228	53529650	Complete	2014-05-22 12:51:49	2014-05-22 12:59:46	Kentucky	High-income economies	North America		282	[1, 2, 3, 4, 5, 6, 7, 8]	00:07:57	161.6.8.12	Yes	Male	31-40 years old	Academia - research and teaching	Academia		United States	Between 21-50	24	3	8	8	2	2	No, "fast" and "slow" reviews have EQUAL review quality	6	Yes	Threatened	12	Neither	Neither	Improve/Benefit	The editor		No impact	No impact	No impact	No impact	No impact	No impact	Greatly speeds up review	Greatly speeds up review	Somewhat slows review speed	Somewhat slows review speed	Greatly slows review speed		Sometimes
446	54554580	Complete	2014-06-02 23:47:32	2014-06-03 00:04:50	Australia	High-income economies	Australia/NZ		106	[1, 2, 3, 4, 5, 6, 7, 8]	00:17:18	131.172.36.45	Yes	Male	31-40 years old	Academia - research and teaching	Academia		Australia	Between 21-50	12	1	6	8	4	4	No, "fast" and "slow" reviews have EQUAL review quality	6	Yes	No		Neither	Neither	No influence	The referees/reviewers		No impact	No impact	No impact	No impact	Somewhat slows review speed	No impact	Somewhat speeds up review	Somewhat speeds up review		Greatly slows review speed	Greatly slows review speed		Sometimes
504	55122146	Complete	2014-06-09 12:25:06	2014-06-09 12:42:48	Mexico	Upper-middle-income	Latin America and the Caribbean		216	[1, 2, 3, 4, 5, 6, 7, 8]	00:17:42	187.188.248.190	Yes	Female	31-40 years old	Graduate student/postdoc	Student		Mexico	5 or less	8	4	4	8	4	4	No, "fast" and "slow" reviews have EQUAL review quality	6	No	No		Accepted	Rejected	Jeopardize	The referees/reviewers		Greatly speeds up review	Somewhat speeds up review	Greatly speeds up review	No impact	Somewhat slows review speed	Somewhat speeds up review	Somewhat slows review speed	Greatly speeds up review	Somewhat slows review speed	Greatly slows review speed	Greatly slows review speed		Yes
517	55135218	Complete	2014-06-09 14:17:38	2014-06-09 14:25:15	Montana	High-income economies	North America		291	[1, 2, 3, 4, 5, 6, 7, 8]	00:07:37	161.7.96.172	Yes	Female	21-30 years old	Governmental or state agency	Governmental or state agency		United States	5 or less	8	8				6	No, "fast" and "slow" reviews have EQUAL review quality	6	Yes	No		Neither	Neither	No influence	The referees/reviewers		Somewhat slows review speed	Somewhat slows review speed	No impact	Somewhat slows review speed	Somewhat slows review speed	No impact	Greatly slows review speed	No impact	Somewhat slows review speed	Somewhat slows review speed	Somewhat slows review speed		No opinion
521	55159148	Complete	2014-06-09 19:07:26	2014-06-09 19:17:29	Australia	High-income economies	Australia/NZ		95	[1, 2, 3, 4, 5, 6, 7, 8]	00:10:03	132.234.44.144	Yes	Female	31-40 years old	Graduate student/postdoc	Student		Australia	Between 5-10	4	2	4	6	2	2	No, "fast" and "slow" reviews have EQUAL review quality	6	Yes	Threatened		Accepted	Neither	Improve/Benefit	The editor		No impact	No impact	No impact	No impact	No impact	No impact	Somewhat slows review speed	Somewhat slows review speed	Somewhat slows review speed	Greatly slows review speed	Somewhat slows review speed		Sometimes
555	55290500	Complete	2014-06-11 02:27:58	2014-06-11 02:43:32	Germany	High-income economies	European		170	[1, 2, 3, 4, 5, 6, 7, 8]	00:15:34	95.91.255.144	Yes	Female	31-40 years old	Academia - research only	Academia	Academia - science-policy-interface//transfer	Germany	Between 5-10	12	1	8	12	4	4	No, "fast" and "slow" reviews have EQUAL review quality	6	Yes	Withdrew	20	Neither	Neither	No influence	The referees/reviewers		Somewhat speeds up review	Somewhat speeds up review	Somewhat speeds up review	Greatly speeds up review	Somewhat slows review speed	No impact	No impact	Somewhat speeds up review	Somewhat slows review speed	Greatly slows review speed	Greatly slows review speed	if a certain topic has a limited numer of appropriate reviewers it is difficult to speed up review (adding to reviewer fatique); inappropriate choice of reviewers by editorial team (due to lack of knowledge) and repeated attempt to find appropriate ones costs time, too	Never
579	55641210	Complete	2014-06-16 03:25:05	2014-06-16 03:35:20	Italy	High-income economies	European		201	[1, 2, 3, 4, 5, 6, 7, 8]	00:10:14	87.16.211.163	Yes	Male	65 years old or older	Academia - research and teaching	Academia		Italy	Greater than 50	75	2	4	8	2	2	No, "fast" and "slow" reviews have EQUAL review quality	6	No	Withdrew	12	Neither	Neither	No influence	Journal staff		No impact	No impact	No impact	No impact	No impact	Greatly speeds up review	Greatly speeds up review	Greatly speeds up review	Somewhat speeds up review	Somewhat speeds up review	Somewhat slows review speed		Yes
628	55890564	Complete	2014-06-18 10:43:13	2014-06-18 11:41:07					279	[1, 2, 3, 4, 5, 6, 7, 8]	00:57:53	107.137.48.50	Yes	Male	31-40 years old	NGO or non-profit organization	NGO or non-profit organization		United States	Between 21-50	26	2	6	8	1	2	No, "fast" and "slow" reviews have EQUAL review quality	6	Yes	Withdrew	4	Neither	Neither	No influence	The referees/reviewers		Somewhat speeds up review	No impact	No impact	No impact	Greatly slows review speed	No impact	Somewhat speeds up review	Greatly speeds up review	Somewhat slows review speed	Somewhat slows review speed	Greatly slows review speed		Yes
629	55892262	Complete	2014-06-18 10:59:19	2014-06-18 11:23:15	South Africa	Upper-middle-income	Sub-Saharan Africa		256	[1, 2, 3, 4, 5, 6, 7, 8]	00:23:55	137.215.67.179	Yes	Male	31-40 years old	Academia - research only	Academia		South Africa	Between 11-20	12	3	8	8	2	4	No, "fast" and "slow" reviews have EQUAL review quality	6	Yes	No		Neither	Neither	No opinion	The editor		Somewhat speeds up review	Somewhat speeds up review	No impact	No impact	Greatly slows review speed	Somewhat speeds up review	Somewhat speeds up review	Somewhat speeds up review	Somewhat slows review speed	Greatly slows review speed	Greatly slows review speed		Yes
642	55959054	Complete	2014-06-18 21:57:48	2014-06-18 23:07:43	China	Upper-middle-income	East Asia and Pacific		144	[1, 2, 3, 4, 5, 6, 7, 8]	00:27:31	159.226.244.11	Yes	Male	31-40 years old	Academia - research and teaching	Academia		China	Greater than 50	8	4	6	8	2	3	No, "fast" and "slow" reviews have EQUAL review quality	6	Yes	No		Neither	Neither	No influence	The referees/reviewers		No impact	No impact	No impact	No impact	No impact	Somewhat speeds up review	Greatly speeds up review	Somewhat speeds up review	Somewhat speeds up review	Somewhat slows review speed	Greatly slows review speed		Yes
28	53478486	Incomplete	2014-05-22 04:40:20	2014-05-22 06:16:55	Italy	High-income economies	European		155	[1, 2, 3, 4, 5, 6, 7, 8]	01:36:35	193.205.89.105	Yes	Male	21-30 years old	Academia - research and teaching	NGO or non-profit organization		Italy	Between 5-10		2	8	10	3	6	No, "fast" and "slow" reviews have EQUAL review quality	8	Yes	Threatened	18	Neither	Neither		The editor		No impact	No impact	No impact	Somewhat speeds up review	Somewhat slows review speed	Somewhat slows review speed	Somewhat speeds up review	Somewhat speeds up review	Somewhat slows review speed	Somewhat slows review speed	Somewhat slows review speed		Yes
43	53480004	Complete	2014-05-22 05:05:29	2014-05-22 05:20:34	Germany	High-income economies	European		171	[1, 2, 3, 4, 5, 6, 7, 8]	00:15:04	193.197.148.126	Yes	Male	31-40 years old	Governmental or state agency	Governmental or state agency		Germany	Between 5-10		3	4	8	2	4	No, "fast" and "slow" reviews have EQUAL review quality	8	Yes	No		Neither	Neither	No influence	The referees/reviewers		Somewhat speeds up review	No impact	No impact	No impact	Somewhat slows review speed	Somewhat slows review speed	No impact	Somewhat speeds up review	Somewhat slows review speed	Somewhat slows review speed	Greatly slows review speed		Sometimes
50	53480374	Complete	2014-05-22 05:13:09	2014-05-22 05:25:47	Uganda	Low-income	Sub-Saharan Africa		280	[1, 2, 3, 4, 5, 6, 7, 8]	00:12:38	196.43.134.62	Yes	Male	31-40 years old	Academia - research and teaching	Academia		Uganda	5 or less		4	4	12		4	Yes, fast reviews have HIGHER review quality	8	Yes	No		Neither	Neither	No influence	The referees/reviewers		Greatly speeds up review	No impact	Greatly speeds up review	No impact	Somewhat slows review speed	Greatly speeds up review	Greatly speeds up review	Greatly speeds up review	Somewhat slows review speed	Greatly slows review speed	Greatly slows review speed		Sometimes
63	53481998	Complete	2014-05-22 05:35:21	2014-05-22 05:48:11	South Africa	Upper-middle-income	Sub-Saharan Africa		265	[1, 2, 3, 4, 5, 6, 7, 8]	00:12:50	137.215.228.188	Yes	Male	41-50 years old	Academia - research and teaching	Academia		South Africa	Greater than 50		4	10	6	2	4	No, "fast" and "slow" reviews have EQUAL review quality	8	No	No		Neither	Rejected	No influence	The editor		Somewhat slows review speed	No impact	No impact	No impact	Somewhat slows review speed	No impact	Somewhat speeds up review	Somewhat speeds up review	Somewhat slows review speed	Somewhat slows review speed	Somewhat slows review speed		Sometimes
76	53483206	Complete	2014-05-22 06:00:21	2014-05-22 06:10:35	Portugal	High-income economies	European		229	[1, 2, 3, 4, 5, 6, 7, 8]	00:10:14	193.137.39.10	Yes	Male	41-50 years old	Academia - research only	Academia		Portugal	Greater than 50		3	6	8	3	4	No, "fast" and "slow" reviews have EQUAL review quality	8	Yes	Withdrew	12	Neither	Neither	No influence	The editor		No impact	No impact	No impact	No impact	Somewhat slows review speed	Somewhat slows review speed	Somewhat slows review speed	Somewhat speeds up review	Greatly slows review speed	Greatly slows review speed	Greatly slows review speed		Yes
79	53483356	Complete	2014-05-22 06:04:00	2014-05-22 06:17:12	Spain	High-income economies	European		253	[1, 2, 3, 4, 5, 6, 7, 8]	00:13:12	88.9.12.207	Yes	Male	31-40 years old	Academia - research only	Academia		Spain	Between 21-50		3	5	6	2	3	Yes, fast reviews have HIGHER review quality	8	Yes	No		Neither	Neither	No influence	The editor		Somewhat slows review speed	No impact	No impact	No impact	Somewhat slows review speed	No impact	Somewhat slows review speed	Somewhat slows review speed	No impact	Greatly slows review speed	Greatly slows review speed		Yes
94	53484392	Complete	2014-05-22 06:28:39	2014-05-22 06:36:59	United Kingdom	High-income economies	United Kingdom		134	[1, 2, 3, 4, 5, 6, 7, 8]	00:08:17	88.210.188.138	Yes	Female	65 years old or older	Retired academic	Academia	Retired academic, but still research-active	Australia	Greater than 50		1	8	12	4	4	No, "fast" and "slow" reviews have EQUAL review quality	8	Yes	No		Neither	Neither	No influence	The referees/reviewers		No impact	No impact	No impact	No impact	Somewhat slows review speed	No impact	No impact	No impact	Somewhat slows review speed	Somewhat slows review speed	Greatly slows review speed	Good reviewers are generally busy and may take longer	Never
111	53485280	Complete	2014-05-22 06:50:56	2014-05-22 07:06:44	Australia	High-income economies	Australia/NZ		112	[1, 2, 3, 4, 5, 6, 7, 8]	00:15:38	118.208.114.134	Yes	Male	41-50 years old	Academia - research only	Academia		Australia	Between 11-20		2	6	7	3	4	No opinion	8	Yes	No		Neither	Neither	No influence	The referees/reviewers		No impact	No impact	No impact	Greatly speeds up review	No impact	Somewhat slows review speed	Somewhat speeds up review	Greatly speeds up review	Somewhat slows review speed	No impact	Greatly slows review speed		Yes
144	53489548	Complete	2014-05-22 08:19:55	2014-05-22 08:29:31	Austria	High-income economies	European		116	[1, 2, 3, 4, 5, 6, 7, 8]	00:09:36	147.125.98.28	Yes	Male	31-40 years old	Academia - research only	Academia		Austria	Between 11-20		3	7	10	5	4	Yes, fast reviews have HIGHER review quality	8	Yes	No		No opinion	No opinion	No opinion	The editor		No impact	No impact	No impact	Somewhat speeds up review	Somewhat slows review speed	Somewhat speeds up review	Somewhat speeds up review	Somewhat speeds up review	No impact	Greatly slows review speed	Somewhat slows review speed		Sometimes
149	53490740	Complete	2014-05-22 08:38:18	2014-05-22 08:59:26	India	Lower-middle-income	South Asia		184	[1, 2, 3, 4, 5, 6, 7, 8]	00:21:07	14.97.96.247	Yes	Female	21-30 years old	Graduate student/postdoc	Student		India	Between 5-10		4	8	9	4	6	No opinion	8	Yes	Threatened		No opinion	No opinion	Jeopardize	Other, please specify...	journal staff and editors	No impact	No impact	No impact	Somewhat speeds up review	No impact	Somewhat slows review speed	No impact	No impact	Greatly slows review speed	Greatly slows review speed	Somewhat slows review speed		Yes
[truncated: 607 more rows]
[truncated: 35 more columns]

## Sheet: Sheet4
Row Labels	Count of Q9additionalcontact
[truncated: 6 more rows]

[truncated: 1 more sheets: Sheet1]
